# Supplementary material for: Multidimensional single-cell analysis reveals immune dysfunction and inflammatory response in lymphatic malformations
Source: Protein Cell. 2025 Nov 22;17(4):320–38. doi: 10.1093/procel/pwaf103 (PMC13107555; doi:10.1093/procel/pwaf103)
Supplement: pwaf103_Supplementary_Data [file pwaf103_supplementary_data.zip › Table S1.xlsx]

## Sheet: Table S1
Table S1 donor and sample information
Donor information
donor_name	experiment_group	gender	age	age_unit	biomaterial_provider	location	ruptured	prior_embolization	diagnosis	survival
N1	Control set	male	6	year	The Capital Institute of Pediatrics
N2	Control set	male	6	year	The Capital Institute of Pediatrics
N3	Control set	male	4	year	The Capital Institute of Pediatrics
P1	Case set	female	2	year	The Capital Institute of Pediatrics	chest	FALSE	Lymphatic Malformation Imaging, Image-guided Percutaneous Embolization	Congenital Lymphatic Malformation (Venous Malformation)	FALSE
P2	Case set	male	10	year	The Capital Institute of Pediatrics	chest and head	FALSE	Lymphangiography, Vascular Angiography and Catheter-directed Vascular Sclerotherapy	Congenital Lymphatic Malformation (Venous Malformation)	FALSE
P3	Case set	male	8	year	The Capital Institute of Pediatrics	right lower extremity and right upper extremity	FALSE	Right Subclavian Artery Angiography, Right Lower Limb Arteriography, Intravascular Infusion Treatment, Chemotherapy Infusion Treatment, Lymphatic Cyst Injection	Lymphatic Cyst in the Right Lower Limb, Gorham-Stout Syndrome in the Right Upper Limb Bone Vessels	TURE
P4	Case set	male	1	month	The Capital Institute of Pediatrics	neck, chest and peritoneum	FALSE	Lymphatic Cyst Drainage, Sclerotherapy	Lymphatic Cyst	TURE
P5	Case set	female	7	year	The Capital Institute of Pediatrics	chest,abdomen,right lower extremity	FALSE	Lymphatic Malformation Imaging, Image-guided Percutaneous Embolization	Lymphatic Malformation, Lymphatic Fistula	TURE
P6	Case set	male	10	year	The Capital Institute of Pediatrics	chest	FALSE	Pleurodesis Procedure	Lymphatic Malformation, Lymphatic Fistula	FALSE
Sample information
sample_name	public_description	provider	isolate	tissue	experiment	experiment_group
NB1	a control blood sample	N1	non-LMs patient blood	blood-lymph	scRNA-seq, scBCR-seq, scTCR-seq	Control set
NB2	a control blood sample	N2	non-LMs patient blood	blood-lymph	scRNA-seq, scBCR-seq, scTCR-seq	Control set
NB3	a control blood sample	N3	non-LMs patient blood	blood-lymph	scRNA-seq, scBCR-seq, scTCR-seq	Control set
PB1	a LM blood sample	P1	LMs patient blood	blood-lymph	scRNA-seq, scBCR-seq, scTCR-seq	Case set
PB2	a LM blood sample	P2	LMs patient blood	blood-lymph	scRNA-seq, scBCR-seq, scTCR-seq	Case set
PB3	a LM blood sample	P3	LMs patient blood	blood-lymph	scRNA-seq, scBCR-seq, scTCR-seq	Case set
PB4	a LM blood sample	P4	LMs patient blood	blood-lymph	scRNA-seq, scBCR-seq, scTCR-seq	Case set
PB5	a LM blood sample	P5	LMs patient blood	blood-lymph	scRNA-seq, scBCR-seq, scTCR-seq	Case set
PE1	a LM pleural effusion sample	P1	LMs patient pleural effusion	blood-lymph	scRNA-seq, scBCR-seq, scTCR-seq	Case set
PE2	a LM pleural effusion sample	P2	LMs patient pleural effusion	blood-lymph	scRNA-seq, scBCR-seq, scTCR-seq	Case set
PE3	a LM pleural effusion sample	P6	LMs patient pleural effusion	blood-lymph	scRNA-seq, scBCR-seq, scTCR-seq	Case set
