# Supplementary material for: Multidimensional single-cell analysis reveals immune dysfunction and inflammatory response in lymphatic malformations
Source: Protein Cell. 2025 Nov 22;17(4):320–38. doi: 10.1093/procel/pwaf103 (PMC13107555; doi:10.1093/procel/pwaf103)
Supplement: pwaf103_Supplementary_Data [file pwaf103_supplementary_data.zip › Table S2.xlsx]

## Sheet: Table S2
Table S2. Information of EPHB4 exon sequencing data
Sample_Barcode	Chromosome	Start_Position	End_Position	Seq_Allele2	Mutation_Type	exon	txChange	aaChange	Variant_Classification	Func.refGene	Gene.refGene	ExonicFunc.refGene	AAChange.refGene
ID_1	chr7	100803553	100803553	GCCA	somatic mutation	exon17	c.2871_2872insTGGC	p.Q958Wfs*206	Frame_Shift_Ins	exonic	EPHB4	frameshift insertion	EPHB4:NM_004444:exon17:c.2871_2872insTGGC:p.Q958Wfs*206
ID_2	chr7	100803512	100803512	AG	somatic mutation	exon17	c.2912_2913insCT	p.Q971Hfs*58	Frame_Shift_Ins	exonic	EPHB4	frameshift insertion	EPHB4:NM_004444:exon17:c.2912_2913insCT:p.Q971Hfs*58
