# Supplementary material for: Multidimensional single-cell analysis reveals immune dysfunction and inflammatory response in lymphatic malformations
Source: Protein Cell. 2025 Nov 22;17(4):320–38. doi: 10.1093/procel/pwaf103 (PMC13107555; doi:10.1093/procel/pwaf103)
Supplement: pwaf103_Supplementary_Data [file pwaf103_supplementary_data.zip › Table S3.xlsx]

## Sheet: Table S3
Table S3. Statistics of single-cell sequencing data
Cell number of major cell types
cell type	Normal	LM	PE
B cells	3510	6676	1164
CD4+ T cells	10764	7425	6242
CD8+ T cells	7183	6137	6651
Mucosal associated invariant T cells	881	975	416
Gamma delta T cells	991	986	319
Natural Killer cells	4558	4338	628
CD14+ Monocytes	3376	9104	1418
CD14+ CD16+ Monocytes	492	1706	482
CD16+ Monocytes	353	939	44
Neutrophils	69	588	73
Dendritic cells	250	383	242
Plasmacytoid dendritic cells	106	168	76
Platelets	327	641	531
BCR contig number of samples
sample	contig_number
NB1	1808
NB2	2430
NB3	3583
PB1	3105
PB2	1558
PB3	450
PB4	2570
PB5	2130
PE1	284
PE2	490
PE3	758
TCR contig number of samples
sample	contig_number
NB1	6581
NB2	9629
NB3	5151
PB1	4905
PB2	2990
PB3	1188
PB4	1411
PB5	4964
PE1	2761
PE2	3183
PE3	7148
