# Supplementary material for: Multidimensional single-cell analysis reveals immune dysfunction and inflammatory response in lymphatic malformations
Source: Protein Cell. 2025 Nov 22;17(4):320–38. doi: 10.1093/procel/pwaf103 (PMC13107555; doi:10.1093/procel/pwaf103)
Supplement: pwaf103_Supplementary_Data [file pwaf103_supplementary_data.zip › Table S4.xlsx]

## Sheet: Table S4
Table S4. Lists of DEGs in each immune cell types
LM vs Normal									PE vs LM
gene	p_val	avg_log2FC	pct.1	pct.2	p_val_adj	condition	cluster		gene	p_val	avg_log2FC	pct.1	pct.2	p_val_adj	condition	cluster
DUSP1	1.47546e-141	0.412034	0.439	0.197	3.93106e-137	B cells_LM	B cells		PCBP2	2.51699e-303	0.746883	0.939	0.53	6.70601e-299	B cells_PE	B cells
IFI44L	9.58384e-102	0.372492	0.279	0.103	2.55342e-97	B cells_LM	B cells		DDIT4	1.26028e-199	0.726145	0.531	0.137	3.35778e-195	B cells_PE	B cells
IGHD	4.00719e-135	0.355236	0.694	0.471	1.06763e-130	B cells_LM	B cells		CD83	3.23296e-136	0.63963	0.61	0.263	8.61357e-132	B cells_PE	B cells
IFITM1	2.40784e-71	0.353877	0.577	0.452	6.4152e-67	B cells_LM	B cells		CXCR4	2.54152e-157	0.481186	0.901	0.694	6.77137e-153	B cells_PE	B cells
ISG15	8.9679e-80	0.331788	0.393	0.226	2.38932e-75	B cells_LM	B cells		LINC01619	1.49746e-104	0.469995	0.36	0.099	3.9897e-100	B cells_PE	B cells
STAT1	9.6313e-81	0.322603	0.404	0.237	2.56607e-76	B cells_LM	B cells		INSIG1	6.59185e-115	0.450804	0.353	0.085	1.75627e-110	B cells_PE	B cells
IFI6	3.40564e-77	0.307752	0.291	0.137	9.07365e-73	B cells_LM	B cells		CCR7	3.13995e-81	0.450036	0.708	0.456	8.36578e-77	B cells_PE	B cells
TCL1A	1.7784e-64	0.303603	0.705	0.487	4.7382e-60	B cells_LM	B cells		TEX14	4.96673e-98	0.442428	0.278	0.06	1.32329e-93	B cells_PE	B cells
PCBP2	4.06151e-95	0.300253	0.69	0.53	1.08211e-90	B cells_LM	B cells		TSC22D3	2.03977e-108	0.426276	0.842	0.641	5.43455e-104	B cells_PE	B cells
GNAS	6.19663e-117	0.298541	0.684	0.551	1.65097e-112	B cells_LM	B cells		CD69	6.30026e-62	0.411577	0.474	0.242	1.67858e-57	B cells_PE	B cells
YBX3	7.88146e-68	0.292201	0.471	0.304	2.09986e-63	B cells_LM	B cells		FDFT1	4.41131e-55	0.350971	0.633	0.434	1.17531e-50	B cells_PE	B cells
MX1	1.74207e-64	0.288629	0.447	0.309	4.64141e-60	B cells_LM	B cells		RCSD1	8.04069e-139	0.348223	0.93	0.858	2.14228e-134	B cells_PE	B cells
IRF7	1.02938e-74	0.283756	0.436	0.267	2.74257e-70	B cells_LM	B cells		NFKBIA	1.28185e-48	0.347151	0.621	0.44	3.41523e-44	B cells_PE	B cells
FKBP5	5.49127e-96	0.279756	0.227	0.066	1.46304e-91	B cells_LM	B cells		PDE3B	4.90386e-52	0.341636	0.279	0.105	1.30654e-47	B cells_PE	B cells
S100A8	1.67524e-59	0.279423	0.232	0.099	4.46335e-55	B cells_LM	B cells		GSTP1	1.48366e-43	0.340134	0.649	0.486	3.95292e-39	B cells_PE	B cells
IFIT3	5.18556e-101	0.275229	0.197	0.042	1.38159e-96	B cells_LM	B cells		JUN	8.97192e-34	0.330623	0.441	0.276	2.39039e-29	B cells_PE	B cells
TSC22D3	7.4513e-107	0.268124	0.797	0.641	1.98525e-102	B cells_LM	B cells		SREBF2	1.55016e-53	0.326958	0.408	0.194	4.13009e-49	B cells_PE	B cells
CCSER1	5.86957e-65	0.267507	0.345	0.187	1.56383e-60	B cells_LM	B cells		SQLE	5.48153e-72	0.320632	0.267	0.073	1.46044e-67	B cells_PE	B cells
HBB	4.03316e-92	0.266655	0.13	0.009	1.07455e-87	B cells_LM	B cells		FAM177B	2.37872e-49	0.320002	0.28	0.107	6.33762e-45	B cells_PE	B cells
FOS	1.58731e-58	0.264652	0.195	0.077	4.22908e-54	B cells_LM	B cells		AC025164.1	8.5056e-49	0.316927	0.39	0.186	2.26615e-44	B cells_PE	B cells
S100A9	2.50641e-56	0.25965	0.298	0.154	6.67783e-52	B cells_LM	B cells		HERPUD1	1.05898e-41	0.306318	0.637	0.469	2.82144e-37	B cells_PE	B cells
RNF213	1.20487e-69	0.259483	0.547	0.384	3.21013e-65	B cells_LM	B cells		MT-ATP8	2.53543e-227	0.290573	0.987	0.976	6.75513e-223	B cells_PE	B cells
OAS1	5.05574e-69	0.258536	0.427	0.257	1.347e-64	B cells_LM	B cells		ZBTB16	1.95398e-82	0.290426	0.184	0.025	5.20598e-78	B cells_PE	B cells
SAMD9L	4.33255e-63	0.25274	0.379	0.225	1.15432e-58	B cells_LM	B cells		MSMO1	2.8558e-58	0.285882	0.253	0.078	7.6087e-54	B cells_PE	B cells
ID3	3.26039e-68	-0.253301	0.398	0.549	8.68666e-64	B cells_Normal	B cells		HIF1A	6.10629e-36	0.284903	0.498	0.313	1.6269e-31	B cells_PE	B cells
FCRL5	2.17141e-68	-0.254073	0.217	0.372	5.78528e-64	B cells_Normal	B cells		CYP51A1	4.77904e-51	0.277857	0.254	0.089	1.27328e-46	B cells_PE	B cells
EIF1AY	4.03128e-90	-0.263077	0.201	0.375	1.07405e-85	B cells_Normal	B cells		AC007384.1	1.27378e-26	0.269446	0.369	0.233	3.39374e-22	B cells_PE	B cells
AC004448.2	1.65074e-167	-0.280662	0.055	0.237	4.39806e-163	B cells_Normal	B cells		HMGCS1	1.22793e-56	0.264576	0.225	0.064	3.27156e-52	B cells_PE	B cells
YPEL3	9.82234e-111	-0.282679	0.521	0.673	2.61697e-106	B cells_Normal	B cells		FDPS	4.60494e-33	0.257525	0.402	0.23	1.22689e-28	B cells_PE	B cells
CD27	9.70105e-121	-0.283968	0.107	0.286	2.58465e-116	B cells_Normal	B cells		RNASE6	2.30256e-24	0.257136	0.491	0.367	6.13471e-20	B cells_PE	B cells
RPS20	2.20105e-293	-0.308541	0.816	0.933	5.86426e-289	B cells_Normal	B cells		CCDC200	2.39108e-55	0.255261	0.21	0.056	6.37056e-51	B cells_PE	B cells
HLA-DRB5	2.05993e-193	-0.315046	0.771	0.934	5.48826e-189	B cells_Normal	B cells		P2RY14	3.86248e-45	0.255084	0.216	0.069	1.02908e-40	B cells_PE	B cells
KLF2	5.55503e-181	-0.342337	0.707	0.864	1.48003e-176	B cells_Normal	B cells		DUSP1	9.4122e-23	0.253783	0.32	0.197	2.50769e-18	B cells_PE	B cells
RPS26	0	-0.366323	0.895	0.95	0	B cells_Normal	B cells		SKIL	3.79529e-39	0.25333	0.277	0.117	1.01118e-34	B cells_PE	B cells
RPS4Y1	0	-0.679586	0.406	0.928	0	B cells_Normal	B cells		IL7R	4.12475e-21	0.252594	0.211	0.109	1.09896e-16	B cells_PE	B cells
FKBP5	4.3618e-171	0.540289	0.502	0.28	1.16211e-166	CD14+ Monocytes_LM	CD14+ Monocytes		HHEX	6.32618e-27	-0.251186	0.253	0.435	1.68548e-22	B cells_Normal	B cells
HBB	4.25834e-213	0.522682	0.257	0.009	1.13455e-208	CD14+ Monocytes_LM	CD14+ Monocytes		BOD1L1	1.73768e-25	-0.251306	0.257	0.41	4.6297e-21	B cells_Normal	B cells
IL1R2	1.76786e-158	0.520133	0.215	0.018	4.71011e-154	CD14+ Monocytes_LM	CD14+ Monocytes		AHNAK	1.6444e-24	-0.251479	0.304	0.463	4.38117e-20	B cells_Normal	B cells
NAMPT	2.7383e-170	0.494424	0.583	0.352	7.29566e-166	CD14+ Monocytes_LM	CD14+ Monocytes		45352	6.69721e-33	-0.251704	0.544	0.707	1.78434e-28	B cells_Normal	B cells
DUSP1	0	0.489237	0.861	0.636	0	CD14+ Monocytes_LM	CD14+ Monocytes		S100A4	7.97099e-19	-0.252058	0.201	0.33	2.12371e-14	B cells_Normal	B cells
ZBTB16	4.06261e-141	0.466157	0.279	0.077	1.0824e-136	CD14+ Monocytes_LM	CD14+ Monocytes		RALGPS2	7.89418e-48	-0.25465	0.741	0.882	2.10325e-43	B cells_Normal	B cells
ACSL1	1.85656e-174	0.464018	0.479	0.223	4.94644e-170	CD14+ Monocytes_LM	CD14+ Monocytes		SIAH2	1.53331e-34	-0.256268	0.058	0.211	4.08521e-30	B cells_Normal	B cells
S100A12	0	0.457924	0.92	0.778	0	CD14+ Monocytes_LM	CD14+ Monocytes		SIPA1	1.94653e-30	-0.256618	0.169	0.344	5.18614e-26	B cells_Normal	B cells
MT2A	1.88001e-123	0.389801	0.615	0.449	5.00892e-119	CD14+ Monocytes_LM	CD14+ Monocytes		SSBP4	2.79614e-30	-0.257079	0.156	0.327	7.44975e-26	B cells_Normal	B cells
MTSS1	1.23318e-115	0.364701	0.337	0.14	3.28555e-111	CD14+ Monocytes_LM	CD14+ Monocytes		TNFSF12	8.43449e-40	-0.258847	0.038	0.199	2.2472e-35	B cells_Normal	B cells
TUBA1A	1.22852e-135	0.362006	0.637	0.439	3.27314e-131	CD14+ Monocytes_LM	CD14+ Monocytes		AMFR	3.39179e-34	-0.258919	0.088	0.256	9.03676e-30	B cells_Normal	B cells
TSC22D3	3.28802e-164	0.355866	0.729	0.56	8.76026e-160	CD14+ Monocytes_LM	CD14+ Monocytes		C11orf68	5.95392e-43	-0.259655	0.03	0.199	1.5863e-38	B cells_Normal	B cells
CD163	1.34928e-74	0.342559	0.389	0.251	3.59488e-70	CD14+ Monocytes_LM	CD14+ Monocytes		PSMB9	6.276e-47	-0.259753	0.623	0.77	1.67212e-42	B cells_Normal	B cells
BCL2A1	3.14426e-111	0.340743	0.322	0.126	8.37725e-107	CD14+ Monocytes_LM	CD14+ Monocytes		PTEN	3.06714e-30	-0.260612	0.171	0.341	8.17179e-26	B cells_Normal	B cells
SLC25A37	1.29033e-101	0.338303	0.433	0.244	3.43782e-97	CD14+ Monocytes_LM	CD14+ Monocytes		ITGB7	2.10369e-30	-0.260794	0.167	0.339	5.60486e-26	B cells_Normal	B cells
AL163541.1	3.63966e-88	0.331594	0.256	0.099	9.69716e-84	CD14+ Monocytes_LM	CD14+ Monocytes		LARGE2	1.62971e-34	-0.261128	0.067	0.231	4.34204e-30	B cells_Normal	B cells
IFITM2	6.77492e-183	0.331019	0.885	0.779	1.80504e-178	CD14+ Monocytes_LM	CD14+ Monocytes		EVI2B	1.79509e-34	-0.261824	0.513	0.689	4.78267e-30	B cells_Normal	B cells
CDC42EP3	2.88574e-109	0.327799	0.544	0.348	7.68848e-105	CD14+ Monocytes_LM	CD14+ Monocytes		EFHD2	4.04369e-34	-0.262669	0.084	0.245	1.07736e-29	B cells_Normal	B cells
TMEM176A	9.27538e-112	0.323607	0.608	0.35	2.47124e-107	CD14+ Monocytes_LM	CD14+ Monocytes		IKZF1	8.38896e-34	-0.263024	0.497	0.667	2.23507e-29	B cells_Normal	B cells
FOS	1.6654e-255	0.323042	0.936	0.824	4.43713e-251	CD14+ Monocytes_LM	CD14+ Monocytes		SH2B2	2.07316e-39	-0.2636	0.049	0.217	5.52352e-35	B cells_Normal	B cells
FCGR1A	3.61231e-116	0.318141	0.362	0.154	9.62428e-112	CD14+ Monocytes_LM	CD14+ Monocytes		VASP	2.76134e-30	-0.263606	0.237	0.42	7.35704e-26	B cells_Normal	B cells
ZFP36	1.28557e-128	0.309483	0.744	0.604	3.42514e-124	CD14+ Monocytes_LM	CD14+ Monocytes		GRK2	7.00645e-31	-0.264187	0.15	0.318	1.86673e-26	B cells_Normal	B cells
ADAMTSL4-AS1	6.11772e-86	0.308073	0.407	0.235	1.62995e-81	CD14+ Monocytes_LM	CD14+ Monocytes		TGFBR2	5.90365e-29	-0.265453	0.36	0.528	1.57291e-24	B cells_Normal	B cells
UPP1	7.82355e-98	0.305492	0.481	0.297	2.08443e-93	CD14+ Monocytes_LM	CD14+ Monocytes		PPP1R14A	1.75601e-25	-0.265962	0.145	0.294	4.67854e-21	B cells_Normal	B cells
TLR2	7.31827e-95	0.304953	0.516	0.335	1.94981e-90	CD14+ Monocytes_LM	CD14+ Monocytes		ARHGAP17	5.44668e-30	-0.266521	0.298	0.484	1.45116e-25	B cells_Normal	B cells
UBE2J1	1.50011e-106	0.304676	0.379	0.177	3.99674e-102	CD14+ Monocytes_LM	CD14+ Monocytes		CSNK1G2	1.94993e-36	-0.266726	0.078	0.247	5.19519e-32	B cells_Normal	B cells
SLC11A1	2.32693e-117	0.293726	0.728	0.583	6.19964e-113	CD14+ Monocytes_LM	CD14+ Monocytes		MTPN	4.45589e-37	-0.266852	0.534	0.707	1.18718e-32	B cells_Normal	B cells
KLF6	5.91811e-132	0.288511	0.792	0.642	1.57676e-127	CD14+ Monocytes_LM	CD14+ Monocytes		FMNL1	4.33705e-31	-0.26747	0.205	0.383	1.15552e-26	B cells_Normal	B cells
HDAC9	5.4868e-76	0.287032	0.383	0.218	1.46185e-71	CD14+ Monocytes_LM	CD14+ Monocytes		CD48	2.98746e-43	-0.267474	0.582	0.749	7.9595e-39	B cells_Normal	B cells
GCA	7.85847e-93	0.285137	0.627	0.46	2.09373e-88	CD14+ Monocytes_LM	CD14+ Monocytes		PLD4	3.2018e-28	-0.268758	0.159	0.326	8.53055e-24	B cells_Normal	B cells
RETN	1.60676e-47	0.284918	0.382	0.269	4.2809e-43	CD14+ Monocytes_LM	CD14+ Monocytes		LAMP1	2.64791e-36	-0.271506	0.118	0.3	7.05483e-32	B cells_Normal	B cells
NUDT16	5.80105e-79	0.276874	0.438	0.277	1.54558e-74	CD14+ Monocytes_LM	CD14+ Monocytes		MXD4	2.4771e-44	-0.272219	0.031	0.203	6.59975e-40	B cells_Normal	B cells
TMEM176B	8.04565e-78	0.276384	0.701	0.435	2.1436e-73	CD14+ Monocytes_LM	CD14+ Monocytes		RNF187	1.64535e-47	-0.272968	0.021	0.198	4.38369e-43	B cells_Normal	B cells
FMN1	1.12067e-68	0.27011	0.215	0.086	2.98581e-64	CD14+ Monocytes_LM	CD14+ Monocytes		BTN3A2	1.64614e-33	-0.275304	0.161	0.343	4.38582e-29	B cells_Normal	B cells
ADAMTS2	4.57796e-127	0.268904	0.152	0	1.21971e-122	CD14+ Monocytes_LM	CD14+ Monocytes		RNF220	5.18163e-42	-0.275759	0.053	0.23	1.38054e-37	B cells_Normal	B cells
PER1	1.48565e-89	0.267669	0.295	0.124	3.95822e-85	CD14+ Monocytes_LM	CD14+ Monocytes		CD27	2.76667e-33	-0.277365	0.117	0.286	7.37123e-29	B cells_Normal	B cells
PHC2	4.2157e-68	0.260944	0.354	0.207	1.12319e-63	CD14+ Monocytes_LM	CD14+ Monocytes		CD52	1.96081e-206	-0.27765	0.928	0.99	5.22418e-202	B cells_Normal	B cells
STK17B	2.52369e-104	0.260153	0.754	0.626	6.72387e-100	CD14+ Monocytes_LM	CD14+ Monocytes		KIAA2013	8.57846e-48	-0.277681	0.027	0.208	2.28556e-43	B cells_Normal	B cells
ISG15	6.24608e-35	0.258421	0.434	0.354	1.66414e-30	CD14+ Monocytes_LM	CD14+ Monocytes		TLR10	5.07967e-35	-0.280525	0.152	0.341	1.35338e-30	B cells_Normal	B cells
S100A8	0	0.257067	0.998	0.985	0	CD14+ Monocytes_LM	CD14+ Monocytes		MAP3K1	1.07459e-31	-0.280551	0.29	0.474	2.86304e-27	B cells_Normal	B cells
PGD	1.2573e-108	0.256924	0.76	0.616	3.34983e-104	CD14+ Monocytes_LM	CD14+ Monocytes		GNAS	8.82858e-35	-0.28071	0.37	0.551	2.3522e-30	B cells_Normal	B cells
DYSF	3.9579e-60	0.256835	0.367	0.222	1.0545e-55	CD14+ Monocytes_LM	CD14+ Monocytes		TSPAN3	1.40492e-34	-0.280941	0.402	0.579	3.74313e-30	B cells_Normal	B cells
VAMP5	3.95209e-66	0.255724	0.46	0.301	1.05296e-61	CD14+ Monocytes_LM	CD14+ Monocytes		RNPEPL1	2.72245e-42	-0.282695	0.061	0.24	7.25341e-38	B cells_Normal	B cells
FOSB	1.92842e-67	0.25441	0.255	0.115	5.13788e-63	CD14+ Monocytes_LM	CD14+ Monocytes		RASGRP2	4.14645e-38	-0.284695	0.466	0.658	1.10474e-33	B cells_Normal	B cells
EGR1	3.99945e-41	0.250404	0.224	0.123	1.06557e-36	CD14+ Monocytes_LM	CD14+ Monocytes		NCK2	8.36794e-33	-0.284894	0.13	0.303	2.22947e-28	B cells_Normal	B cells
HLA-DMA	4.5288e-80	-0.253044	0.396	0.563	1.20661e-75	CD14+ Monocytes_Normal	CD14+ Monocytes		CPNE5	2.94962e-35	-0.284991	0.145	0.332	7.85868e-31	B cells_Normal	B cells
ARL4C	1.64135e-131	-0.253346	0.066	0.216	4.37304e-127	CD14+ Monocytes_Normal	CD14+ Monocytes		KMT2A	1.32002e-33	-0.285238	0.264	0.451	3.51693e-29	B cells_Normal	B cells
TAF10	1.76712e-84	-0.259893	0.394	0.576	4.70813e-80	CD14+ Monocytes_Normal	CD14+ Monocytes		DBP	7.47797e-50	-0.285509	0.021	0.205	1.99235e-45	B cells_Normal	B cells
ADK	4.35702e-89	-0.26189	0.257	0.436	1.16084e-84	CD14+ Monocytes_Normal	CD14+ Monocytes		VAV3	3.31279e-33	-0.286498	0.175	0.36	8.82628e-29	B cells_Normal	B cells
CD247	3.22143e-130	-0.264962	0.042	0.172	8.58286e-126	CD14+ Monocytes_Normal	CD14+ Monocytes		TLN1	1.81753e-32	-0.286686	0.235	0.417	4.84244e-28	B cells_Normal	B cells
NKG7	2.54146e-35	-0.269877	0.166	0.25	6.77121e-31	CD14+ Monocytes_Normal	CD14+ Monocytes		PDCD7	3.75494e-44	-0.28779	0.054	0.238	1.00043e-39	B cells_Normal	B cells
PTPRCAP	2.03306e-115	-0.284894	0.066	0.206	5.41668e-111	CD14+ Monocytes_Normal	CD14+ Monocytes		SPI1	6.14507e-37	-0.288275	0.283	0.508	1.63723e-32	B cells_Normal	B cells
HLA-DQA1	8.41122e-96	-0.286352	0.172	0.343	2.241e-91	CD14+ Monocytes_Normal	CD14+ Monocytes		HLA-DOB	1.4215e-34	-0.288298	0.374	0.567	3.7873e-30	B cells_Normal	B cells
SULT1A1	6.24851e-100	-0.28809	0.4	0.577	1.66479e-95	CD14+ Monocytes_Normal	CD14+ Monocytes		PSIP1	1.27442e-34	-0.288862	0.253	0.444	3.39543e-30	B cells_Normal	B cells
LTB	7.90883e-83	-0.294739	0.174	0.326	2.10715e-78	CD14+ Monocytes_Normal	CD14+ Monocytes		RIPOR2	1.2259e-64	-0.288924	0.739	0.904	3.26616e-60	B cells_Normal	B cells
HLA-DMB	5.07935e-111	-0.299172	0.268	0.459	1.35329e-106	CD14+ Monocytes_Normal	CD14+ Monocytes		HNRNPUL2	2.23682e-39	-0.290018	0.104	0.289	5.95957e-35	B cells_Normal	B cells
IL7R	6.18017e-140	-0.305098	0.05	0.194	1.64658e-135	CD14+ Monocytes_Normal	CD14+ Monocytes		UBE2M	3.65335e-53	-0.290423	0.015	0.202	9.73362e-49	B cells_Normal	B cells
BRI3	5.54513e-138	-0.306209	0.599	0.757	1.47739e-133	CD14+ Monocytes_Normal	CD14+ Monocytes		ID3	5.24999e-32	-0.290649	0.345	0.549	1.39875e-27	B cells_Normal	B cells
HLA-DRA	6.75385e-222	-0.308706	0.793	0.924	1.79943e-217	CD14+ Monocytes_Normal	CD14+ Monocytes		SSU72	2.05295e-35	-0.291843	0.243	0.43	5.46968e-31	B cells_Normal	B cells
HSP90B1	3.05548e-115	-0.310533	0.321	0.523	8.14071e-111	CD14+ Monocytes_Normal	CD14+ Monocytes		LCN8	1.87007e-42	-0.292124	0.021	0.183	4.98243e-38	B cells_Normal	B cells
RPS20	6.06639e-180	-0.313663	0.634	0.804	1.61627e-175	CD14+ Monocytes_Normal	CD14+ Monocytes		TSR3	4.82253e-50	-0.292762	0.029	0.216	1.28487e-45	B cells_Normal	B cells
CCL5	3.75918e-73	-0.318983	0.098	0.214	1.00156e-68	CD14+ Monocytes_Normal	CD14+ Monocytes		SEMA4B	1.85768e-38	-0.292892	0.142	0.344	4.94942e-34	B cells_Normal	B cells
HLA-DRB1	8.40753e-212	-0.32263	0.747	0.892	2.24002e-207	CD14+ Monocytes_Normal	CD14+ Monocytes		CCNG2	8.26682e-40	-0.29495	0.081	0.261	2.20253e-35	B cells_Normal	B cells
CD3E	1.94447e-159	-0.339544	0.056	0.218	5.18066e-155	CD14+ Monocytes_Normal	CD14+ Monocytes		CBX4	5.20152e-48	-0.295507	0.043	0.232	1.38584e-43	B cells_Normal	B cells
HLA-DPA1	7.7574e-195	-0.393513	0.549	0.776	2.0668e-190	CD14+ Monocytes_Normal	CD14+ Monocytes		ORAI1	8.46994e-41	-0.295949	0.089	0.271	2.25665e-36	B cells_Normal	B cells
GNLY	1.42931e-147	-0.414022	0.075	0.24	3.80812e-143	CD14+ Monocytes_Normal	CD14+ Monocytes		PLPP5	3.21908e-28	-0.296088	0.327	0.489	8.5766e-24	B cells_Normal	B cells
HLA-DPB1	1.42112e-218	-0.436162	0.484	0.737	3.7863e-214	CD14+ Monocytes_Normal	CD14+ Monocytes		FGR	1.5852e-32	-0.296309	0.148	0.323	4.22344e-28	B cells_Normal	B cells
RPS4Y1	1.32992e-249	-0.438162	0.511	0.832	3.54332e-245	CD14+ Monocytes_Normal	CD14+ Monocytes		GNB1	2.31313e-37	-0.297641	0.195	0.385	6.16288e-33	B cells_Normal	B cells
IL32	5.15452e-216	-0.454221	0.07	0.277	1.37332e-211	CD14+ Monocytes_Normal	CD14+ Monocytes		MDFIC	9.22809e-45	-0.300371	0.066	0.255	2.45864e-40	B cells_Normal	B cells
CD52	0	-0.520842	0.517	0.765	0	CD14+ Monocytes_Normal	CD14+ Monocytes		EIF3B	4.07913e-46	-0.30119	0.068	0.262	1.0868e-41	B cells_Normal	B cells
HLA-DRB5	1.73845e-305	-0.530357	0.397	0.698	4.63175e-301	CD14+ Monocytes_Normal	CD14+ Monocytes		GAPT	1.44184e-36	-0.301996	0.223	0.43	3.8415e-32	B cells_Normal	B cells
ZBTB16	2.57905e-37	0.588871	0.317	0.037	6.87135e-33	CD14+CD16+ Monocytes_LM	CD14+CD16+ Monocytes		SCIMP	8.09738e-34	-0.302734	0.189	0.384	2.15738e-29	B cells_Normal	B cells
FKBP5	4.59763e-27	0.501739	0.579	0.402	1.22495e-22	CD14+CD16+ Monocytes_LM	CD14+CD16+ Monocytes		ALYREF	1.36861e-58	-0.304273	0.007	0.206	3.64639e-54	B cells_Normal	B cells
DUSP1	8.57631e-95	0.501309	0.945	0.803	2.28499e-90	CD14+CD16+ Monocytes_LM	CD14+CD16+ Monocytes		CD72	1.25624e-33	-0.304759	0.296	0.49	3.34701e-29	B cells_Normal	B cells
HBB	7.30451e-36	0.496964	0.271	0.008	1.94614e-31	CD14+CD16+ Monocytes_LM	CD14+CD16+ Monocytes		FCRLA	3.60543e-41	-0.307101	0.441	0.65	9.60595e-37	B cells_Normal	B cells
CD163	1.29391e-21	0.486728	0.418	0.24	3.44736e-17	CD14+CD16+ Monocytes_LM	CD14+CD16+ Monocytes		CD22	5.22136e-39	-0.307709	0.366	0.579	1.39113e-34	B cells_Normal	B cells
AL163541.1	8.60749e-30	0.438619	0.263	0.026	2.29329e-25	CD14+CD16+ Monocytes_LM	CD14+CD16+ Monocytes		SNX10	4.72576e-39	-0.308977	0.186	0.383	1.25908e-34	B cells_Normal	B cells
IFITM1	7.61944e-13	0.433328	0.477	0.37	2.03005e-08	CD14+CD16+ Monocytes_LM	CD14+CD16+ Monocytes		CD180	9.71372e-39	-0.310261	0.223	0.432	2.58803e-34	B cells_Normal	B cells
ACSL1	1.67683e-27	0.423257	0.426	0.183	4.46758e-23	CD14+CD16+ Monocytes_LM	CD14+CD16+ Monocytes		BRD7	1.2197e-46	-0.310986	0.072	0.272	3.24964e-42	B cells_Normal	B cells
S100A12	1.4579e-25	0.407073	0.559	0.354	3.8843e-21	CD14+CD16+ Monocytes_LM	CD14+CD16+ Monocytes		RPL13A	0	-0.312167	0.953	0.989	0	B cells_Normal	B cells
TSC22D3	2.96187e-47	0.403756	0.858	0.673	7.8913e-43	CD14+CD16+ Monocytes_LM	CD14+CD16+ Monocytes		RBBP6	3.48787e-40	-0.312892	0.215	0.424	9.29274e-36	B cells_Normal	B cells
IFITM2	1.40383e-70	0.398743	0.96	0.9	3.74021e-66	CD14+CD16+ Monocytes_LM	CD14+CD16+ Monocytes		SET	1.25118e-50	-0.313117	0.48	0.685	3.33352e-46	B cells_Normal	B cells
FOS	3.85495e-58	0.391319	0.932	0.821	1.02707e-53	CD14+CD16+ Monocytes_LM	CD14+CD16+ Monocytes		PPP1R14B	4.05183e-52	-0.313598	0.046	0.251	1.07953e-47	B cells_Normal	B cells
MT2A	2.24363e-25	0.375346	0.744	0.62	5.97769e-21	CD14+CD16+ Monocytes_LM	CD14+CD16+ Monocytes		KLF13	9.86071e-42	-0.313859	0.153	0.36	2.62719e-37	B cells_Normal	B cells
MTSS1	9.9446e-29	0.373153	0.696	0.488	2.64954e-24	CD14+CD16+ Monocytes_LM	CD14+CD16+ Monocytes		CXXC5	6.11304e-43	-0.314295	0.397	0.601	1.6287e-38	B cells_Normal	B cells
IL1R2	1.45945e-18	0.361963	0.189	0.03	3.88842e-14	CD14+CD16+ Monocytes_LM	CD14+CD16+ Monocytes		KDM4B	1.54179e-40	-0.314962	0.152	0.353	4.10778e-36	B cells_Normal	B cells
TMEM176A	1.01483e-26	0.361068	0.693	0.402	2.7038e-22	CD14+CD16+ Monocytes_LM	CD14+CD16+ Monocytes		STUB1	7.15114e-46	-0.316563	0.125	0.337	1.90528e-41	B cells_Normal	B cells
GLUL	4.05103e-27	0.354904	0.642	0.429	1.07932e-22	CD14+CD16+ Monocytes_LM	CD14+CD16+ Monocytes		PPP1R35	2.92024e-52	-0.317026	0.041	0.243	7.78039e-48	B cells_Normal	B cells
TMEM176B	7.45807e-24	0.340406	0.826	0.514	1.98705e-19	CD14+CD16+ Monocytes_LM	CD14+CD16+ Monocytes		CDKN2D	4.43795e-42	-0.318066	0.152	0.357	1.1824e-37	B cells_Normal	B cells
NUDT16	2.32449e-22	0.335789	0.581	0.392	6.19314e-18	CD14+CD16+ Monocytes_LM	CD14+CD16+ Monocytes		SEL1L3	8.35277e-40	-0.320722	0.292	0.498	2.22543e-35	B cells_Normal	B cells
TUBA1A	4.006e-25	0.327962	0.734	0.579	1.06732e-20	CD14+CD16+ Monocytes_LM	CD14+CD16+ Monocytes		LYN	3.48349e-52	-0.320887	0.515	0.712	9.28106e-48	B cells_Normal	B cells
FMN1	2.07855e-14	0.327436	0.258	0.112	5.53787e-10	CD14+CD16+ Monocytes_LM	CD14+CD16+ Monocytes		DUS1L	3.3167e-59	-0.322973	0.021	0.231	8.83667e-55	B cells_Normal	B cells
SLC11A1	2.20543e-25	0.321907	0.747	0.559	5.87591e-21	CD14+CD16+ Monocytes_LM	CD14+CD16+ Monocytes		GLS	5.24012e-45	-0.325705	0.15	0.366	1.39613e-40	B cells_Normal	B cells
S100A8	4.49903e-53	0.321006	0.961	0.919	1.19868e-48	CD14+CD16+ Monocytes_LM	CD14+CD16+ Monocytes		HLA-C	6.52585e-118	-0.326511	0.884	0.986	1.73868e-113	B cells_Normal	B cells
SERPING1	1.03642e-15	0.319562	0.307	0.142	2.76134e-11	CD14+CD16+ Monocytes_LM	CD14+CD16+ Monocytes		MS4A1	3.12243e-154	-0.327599	0.865	0.989	8.3191e-150	B cells_Normal	B cells
UPP1	5.66251e-21	0.319203	0.498	0.297	1.50866e-16	CD14+CD16+ Monocytes_LM	CD14+CD16+ Monocytes		AC004448.2	5.3398e-59	-0.327775	0.026	0.237	1.42268e-54	B cells_Normal	B cells
CLEC4E	2.02062e-17	0.316093	0.423	0.24	5.38353e-13	CD14+CD16+ Monocytes_LM	CD14+CD16+ Monocytes		STK24	5.70781e-48	-0.329143	0.095	0.301	1.52073e-43	B cells_Normal	B cells
PER1	1.63717e-20	0.314148	0.375	0.169	4.36191e-16	CD14+CD16+ Monocytes_LM	CD14+CD16+ Monocytes		TSPAN33	8.30038e-49	-0.330265	0.082	0.286	2.21147e-44	B cells_Normal	B cells
NAMPT	1.2604e-16	0.310299	0.679	0.549	3.3581e-12	CD14+CD16+ Monocytes_LM	CD14+CD16+ Monocytes		ZBTB7A	9.98274e-50	-0.331281	0.088	0.303	2.6597e-45	B cells_Normal	B cells
FCGR1A	3.51706e-19	0.307828	0.403	0.199	9.37051e-15	CD14+CD16+ Monocytes_LM	CD14+CD16+ Monocytes		FP236383.3	4.74733e-167	-0.331533	0.971	0.994	1.26483e-162	B cells_Normal	B cells
VAMP5	4.19784e-20	0.305382	0.672	0.51	1.11843e-15	CD14+CD16+ Monocytes_LM	CD14+CD16+ Monocytes		MZT2A	4.41001e-46	-0.332038	0.155	0.37	1.17496e-41	B cells_Normal	B cells
HDAC9	8.83874e-16	0.295245	0.449	0.272	2.35491e-11	CD14+CD16+ Monocytes_LM	CD14+CD16+ Monocytes		CMPK1	3.22678e-47	-0.33249	0.125	0.336	8.59711e-43	B cells_Normal	B cells
EGR1	3.69385e-10	0.29393	0.377	0.25	9.84152e-06	CD14+CD16+ Monocytes_LM	CD14+CD16+ Monocytes		BRI3	2.11063e-53	-0.332572	0.046	0.252	5.62334e-49	B cells_Normal	B cells
ARL4A	4.14373e-20	0.293407	0.283	0.089	1.10401e-15	CD14+CD16+ Monocytes_LM	CD14+CD16+ Monocytes		LFNG	7.33539e-58	-0.333264	0.034	0.247	1.95437e-53	B cells_Normal	B cells
NFKBIA	6.56029e-21	0.288729	0.77	0.636	1.74786e-16	CD14+CD16+ Monocytes_LM	CD14+CD16+ Monocytes		FCRL2	3.2875e-44	-0.336168	0.164	0.385	8.75889e-40	B cells_Normal	B cells
TCF7L2	5.35861e-15	0.288431	0.47	0.305	1.4277e-10	CD14+CD16+ Monocytes_LM	CD14+CD16+ Monocytes		CTBP1	4.04159e-51	-0.336185	0.087	0.299	1.0768e-46	B cells_Normal	B cells
CCND3	1.46929e-16	0.287318	0.594	0.457	3.91463e-12	CD14+CD16+ Monocytes_LM	CD14+CD16+ Monocytes		GNB2	3.39979e-48	-0.336659	0.264	0.493	9.05807e-44	B cells_Normal	B cells
UBE2J1	1.88002e-18	0.286151	0.477	0.278	5.00893e-14	CD14+CD16+ Monocytes_LM	CD14+CD16+ Monocytes		ACBD3	7.52475e-49	-0.337527	0.111	0.328	2.00482e-44	B cells_Normal	B cells
VMP1	2.26795e-21	0.281899	0.757	0.62	6.0425e-17	CD14+CD16+ Monocytes_LM	CD14+CD16+ Monocytes		PTOV1	4.25721e-59	-0.345772	0.049	0.277	1.13425e-54	B cells_Normal	B cells
IRS2	3.06242e-18	0.280664	0.273	0.091	8.15921e-14	CD14+CD16+ Monocytes_LM	CD14+CD16+ Monocytes		URI1	2.97383e-52	-0.346127	0.101	0.325	7.92317e-48	B cells_Normal	B cells
TUT7	4.17255e-17	0.280641	0.577	0.417	1.11169e-12	CD14+CD16+ Monocytes_LM	CD14+CD16+ Monocytes		SFPQ	2.1963e-48	-0.34915	0.245	0.47	5.85159e-44	B cells_Normal	B cells
ZFP36	4.91025e-27	0.280604	0.883	0.803	1.30824e-22	CD14+CD16+ Monocytes_LM	CD14+CD16+ Monocytes		SRRM2	7.62235e-53	-0.349362	0.379	0.6	2.03082e-48	B cells_Normal	B cells
ADAMTS2	1.57997e-23	0.280154	0.181	0.002	4.20952e-19	CD14+CD16+ Monocytes_LM	CD14+CD16+ Monocytes		CHKB	2.04481e-49	-0.350775	0.162	0.385	5.44798e-45	B cells_Normal	B cells
TLR2	1.78266e-16	0.279513	0.568	0.409	4.74955e-12	CD14+CD16+ Monocytes_LM	CD14+CD16+ Monocytes		RBM38	3.33915e-51	-0.353708	0.109	0.335	8.89649e-47	B cells_Normal	B cells
GBP2	6.42358e-17	0.27912	0.587	0.441	1.71143e-12	CD14+CD16+ Monocytes_LM	CD14+CD16+ Monocytes		45360	1.55427e-60	-0.353871	0.048	0.279	4.14105e-56	B cells_Normal	B cells
DDIT4	1.0075e-17	0.279099	0.217	0.051	2.68428e-13	CD14+CD16+ Monocytes_LM	CD14+CD16+ Monocytes		CDV3	2.00965e-59	-0.354902	0.058	0.285	5.35432e-55	B cells_Normal	B cells
STK17B	3.29823e-24	0.277487	0.807	0.665	8.78748e-20	CD14+CD16+ Monocytes_LM	CD14+CD16+ Monocytes		PLEKHO1	4.54285e-50	-0.357919	0.224	0.447	1.21035e-45	B cells_Normal	B cells
MCL1	1.52842e-23	0.276477	0.8	0.677	4.07216e-19	CD14+CD16+ Monocytes_LM	CD14+CD16+ Monocytes		BCL7C	1.69695e-61	-0.358849	0.057	0.289	4.52119e-57	B cells_Normal	B cells
RHOB	7.89452e-15	0.276334	0.597	0.47	2.10334e-10	CD14+CD16+ Monocytes_LM	CD14+CD16+ Monocytes		HLA-F	5.22001e-56	-0.359468	0.369	0.602	1.39077e-51	B cells_Normal	B cells
AC020656.1	2.61837e-15	0.275196	0.482	0.293	6.97612e-11	CD14+CD16+ Monocytes_LM	CD14+CD16+ Monocytes		CSK	2.23498e-66	-0.364016	0.47	0.701	5.95465e-62	B cells_Normal	B cells
ATP2B1-AS1	4.88945e-14	0.271962	0.461	0.307	1.3027e-09	CD14+CD16+ Monocytes_LM	CD14+CD16+ Monocytes		TRIM28	5.09427e-59	-0.367741	0.088	0.323	1.35727e-54	B cells_Normal	B cells
RETN	1.6489e-11	0.267189	0.331	0.183	4.39316e-07	CD14+CD16+ Monocytes_LM	CD14+CD16+ Monocytes		UNC93B1	3.32693e-60	-0.373328	0.086	0.326	8.86393e-56	B cells_Normal	B cells
PCBP2	6.23899e-22	0.265545	0.802	0.736	1.66225e-17	CD14+CD16+ Monocytes_LM	CD14+CD16+ Monocytes		EAF2	1.07153e-50	-0.373665	0.192	0.43	2.85489e-46	B cells_Normal	B cells
SAP30	1.23141e-10	0.261655	0.257	0.136	3.28084e-06	CD14+CD16+ Monocytes_LM	CD14+CD16+ Monocytes		ODC1	2.55633e-55	-0.377984	0.175	0.429	6.81082e-51	B cells_Normal	B cells
ADAMTSL4-AS1	6.59841e-12	0.255896	0.358	0.209	1.75801e-07	CD14+CD16+ Monocytes_LM	CD14+CD16+ Monocytes		FCER2	7.68206e-47	-0.378693	0.318	0.554	2.04673e-42	B cells_Normal	B cells
CDC42EP3	4.87965e-13	0.255247	0.408	0.254	1.30009e-08	CD14+CD16+ Monocytes_LM	CD14+CD16+ Monocytes		TMEM259	1.27143e-63	-0.37895	0.077	0.325	3.38748e-59	B cells_Normal	B cells
SMAP2	1.60124e-20	0.254732	0.84	0.752	4.26618e-16	CD14+CD16+ Monocytes_LM	CD14+CD16+ Monocytes		PTPN6	2.4969e-84	-0.381252	0.588	0.817	6.65248e-80	B cells_Normal	B cells
HSPA5	1.60325e-16	-0.253689	0.287	0.465	4.27154e-12	CD14+CD16+ Monocytes_Normal	CD14+CD16+ Monocytes		OPN3	1.21401e-60	-0.381467	0.072	0.308	3.23448e-56	B cells_Normal	B cells
PTP4A2	3.36196e-24	-0.256548	0.665	0.835	8.95727e-20	CD14+CD16+ Monocytes_Normal	CD14+CD16+ Monocytes		FP671120.4	9.44011e-56	-0.383776	0.432	0.666	2.51513e-51	B cells_Normal	B cells
LINC00278	2.12023e-18	-0.257379	0.232	0.435	5.64892e-14	CD14+CD16+ Monocytes_Normal	CD14+CD16+ Monocytes		KHDRBS1	4.92865e-61	-0.383895	0.297	0.547	1.31314e-56	B cells_Normal	B cells
TAF10	3.34854e-18	-0.263827	0.514	0.717	8.92151e-14	CD14+CD16+ Monocytes_Normal	CD14+CD16+ Monocytes		ETS1	1.69477e-58	-0.386408	0.28	0.54	4.51537e-54	B cells_Normal	B cells
HLA-DQA1	3.67356e-14	-0.267132	0.512	0.746	9.78747e-10	CD14+CD16+ Monocytes_Normal	CD14+CD16+ Monocytes		SRM	7.10734e-74	-0.387794	0.03	0.284	1.89361e-69	B cells_Normal	B cells
CLEC10A	4.45178e-14	-0.26719	0.188	0.341	1.18609e-09	CD14+CD16+ Monocytes_Normal	CD14+CD16+ Monocytes		CAPNS1	4.48859e-62	-0.396861	0.124	0.374	1.19589e-57	B cells_Normal	B cells
HLA-DPB1	1.62572e-43	-0.268659	0.897	0.98	4.33141e-39	CD14+CD16+ Monocytes_Normal	CD14+CD16+ Monocytes		VEGFB	3.49546e-74	-0.396909	0.037	0.3	9.31296e-70	B cells_Normal	B cells
MARCKS	1.30731e-17	-0.270859	0.562	0.746	3.48306e-13	CD14+CD16+ Monocytes_Normal	CD14+CD16+ Monocytes		LYL1	1.73692e-65	-0.400228	0.081	0.336	4.62767e-61	B cells_Normal	B cells
BRI3	4.75431e-22	-0.275165	0.652	0.78	1.26669e-17	CD14+CD16+ Monocytes_Normal	CD14+CD16+ Monocytes		E2F5	1.44253e-65	-0.404558	0.089	0.352	3.84334e-61	B cells_Normal	B cells
CALR	6.2112e-20	-0.281389	0.414	0.62	1.65485e-15	CD14+CD16+ Monocytes_Normal	CD14+CD16+ Monocytes		TRIR	4.17445e-83	-0.406792	0.466	0.744	1.1122e-78	B cells_Normal	B cells
HLA-DMB	1.33139e-25	-0.303042	0.542	0.74	3.54721e-21	CD14+CD16+ Monocytes_Normal	CD14+CD16+ Monocytes		FAM3C	2.08976e-60	-0.407239	0.149	0.411	5.56774e-56	B cells_Normal	B cells
IL32	7.26212e-42	-0.306189	0.038	0.228	1.93485e-37	CD14+CD16+ Monocytes_Normal	CD14+CD16+ Monocytes		FAM107B	6.09716e-63	-0.410939	0.249	0.514	1.62447e-58	B cells_Normal	B cells
KLF12	1.63888e-38	-0.315475	0.09	0.321	4.36646e-34	CD14+CD16+ Monocytes_Normal	CD14+CD16+ Monocytes		UBALD2	5.29578e-79	-0.412977	0.024	0.289	1.41095e-74	B cells_Normal	B cells
CD52	1.32469e-38	-0.316052	0.788	0.874	3.52937e-34	CD14+CD16+ Monocytes_Normal	CD14+CD16+ Monocytes		ABHD17A	1.72114e-79	-0.413829	0.033	0.304	4.58565e-75	B cells_Normal	B cells
HSP90AB1	8.22587e-42	-0.320042	0.739	0.89	2.19162e-37	CD14+CD16+ Monocytes_Normal	CD14+CD16+ Monocytes		HNRNPL	6.07085e-67	-0.41511	0.237	0.5	1.61746e-62	B cells_Normal	B cells
RPS20	8.10058e-49	-0.338519	0.739	0.898	2.15824e-44	CD14+CD16+ Monocytes_Normal	CD14+CD16+ Monocytes		CHCHD10	3.20408e-68	-0.415168	0.332	0.621	8.53663e-64	B cells_Normal	B cells
AC009093.2	1.09352e-28	-0.349078	0.326	0.573	2.91346e-24	CD14+CD16+ Monocytes_Normal	CD14+CD16+ Monocytes		SUN2	8.56507e-69	-0.418015	0.127	0.402	2.28199e-64	B cells_Normal	B cells
SULT1A1	1.44201e-30	-0.354973	0.369	0.628	3.84195e-26	CD14+CD16+ Monocytes_Normal	CD14+CD16+ Monocytes		CTDNEP1	1.27173e-72	-0.423855	0.113	0.392	3.38827e-68	B cells_Normal	B cells
RPS4Y1	1.39081e-29	-0.357165	0.601	0.911	3.70555e-25	CD14+CD16+ Monocytes_Normal	CD14+CD16+ Monocytes		TLE5	2.09611e-102	-0.427949	0.589	0.822	5.58466e-98	B cells_Normal	B cells
HSP90B1	1.48103e-32	-0.377075	0.435	0.683	3.9459e-28	CD14+CD16+ Monocytes_Normal	CD14+CD16+ Monocytes		OSBPL10	3.43176e-67	-0.429535	0.308	0.585	9.14324e-63	B cells_Normal	B cells
PID1	5.19912e-30	-0.380316	0.389	0.65	1.3852e-25	CD14+CD16+ Monocytes_Normal	CD14+CD16+ Monocytes		TXNL4A	7.21878e-74	-0.431054	0.116	0.396	1.9233e-69	B cells_Normal	B cells
HLA-DRB5	3.83533e-51	-0.432529	0.702	0.917	1.02185e-46	CD14+CD16+ Monocytes_Normal	CD14+CD16+ Monocytes		GRK6	1.58618e-75	-0.432296	0.089	0.371	4.22607e-71	B cells_Normal	B cells
FOS	4.81881e-54	0.849198	0.768	0.456	1.28387e-49	CD16+ Monocytes_LM	CD16+ Monocytes		PCBP1	1.9693e-71	-0.434214	0.202	0.479	5.24681e-67	B cells_Normal	B cells
EGR1	3.90051e-23	0.571077	0.292	0.037	1.03921e-18	CD16+ Monocytes_LM	CD16+ Monocytes		FCRL3	1.36005e-66	-0.443549	0.078	0.339	3.62359e-62	B cells_Normal	B cells
G0S2	7.37942e-13	0.546985	0.153	0.011	1.9661e-08	CD16+ Monocytes_LM	CD16+ Monocytes		RAC1	1.80627e-77	-0.448656	0.183	0.493	4.81244e-73	B cells_Normal	B cells
DUSP1	3.82935e-75	0.533665	0.97	0.875	1.02025e-70	CD16+ Monocytes_LM	CD16+ Monocytes		PLAC8	4.71373e-85	-0.468869	0.377	0.675	1.25588e-80	B cells_Normal	B cells
S100A8	8.66684e-12	0.474136	0.679	0.524	2.30911e-07	CD16+ Monocytes_LM	CD16+ Monocytes		RPS26	2.00964e-207	-0.475776	0.845	0.95	5.35427e-203	B cells_Normal	B cells
HBB	7.52888e-23	0.41945	0.252	0.011	2.00592e-18	CD16+ Monocytes_LM	CD16+ Monocytes		PTP4A2	1.24197e-83	-0.477136	0.198	0.503	3.30897e-79	B cells_Normal	B cells
IER2	7.24447e-20	0.37803	0.806	0.708	1.93014e-15	CD16+ Monocytes_LM	CD16+ Monocytes		MAP2K2	1.58811e-93	-0.480763	0.054	0.368	4.2312e-89	B cells_Normal	B cells
SLC25A37	2.21108e-07	0.36753	0.31	0.19	0.00589098	CD16+ Monocytes_LM	CD16+ Monocytes		SNX3	1.31416e-115	-0.48731	0.442	0.78	3.50132e-111	B cells_Normal	B cells
ZFP36	1.53133e-33	0.357679	0.933	0.83	4.07992e-29	CD16+ Monocytes_LM	CD16+ Monocytes		HNRNPD	5.70882e-91	-0.487384	0.261	0.573	1.521e-86	B cells_Normal	B cells
AQP9	1.23875e-11	0.326509	0.218	0.062	3.30041e-07	CD16+ Monocytes_LM	CD16+ Monocytes		PNRC1	2.18713e-172	-0.487806	0.668	0.912	5.82717e-168	B cells_Normal	B cells
TMEM176B	6.12096e-14	0.299893	0.769	0.561	1.63081e-09	CD16+ Monocytes_LM	CD16+ Monocytes		MKNK2	1.25447e-87	-0.488695	0.143	0.46	3.34229e-83	B cells_Normal	B cells
JUNB	2.12051e-36	0.297304	0.957	0.918	5.64968e-32	CD16+ Monocytes_LM	CD16+ Monocytes		SRSF9	1.35116e-94	-0.492556	0.169	0.499	3.59989e-90	B cells_Normal	B cells
PCBP2	2.09209e-17	0.294281	0.76	0.677	5.57396e-13	CD16+ Monocytes_LM	CD16+ Monocytes		TGFB1	1.30549e-89	-0.494099	0.204	0.524	3.47823e-85	B cells_Normal	B cells
TMEM176A	4.04841e-13	0.2914	0.591	0.363	1.07862e-08	CD16+ Monocytes_LM	CD16+ Monocytes		ARF6	7.56499e-97	-0.504611	0.191	0.52	2.01554e-92	B cells_Normal	B cells
ATP2B1-AS1	8.82578e-10	0.280978	0.433	0.269	2.35145e-05	CD16+ Monocytes_LM	CD16+ Monocytes		CYBA	6.15097e-226	-0.530592	0.707	0.942	1.6388e-221	B cells_Normal	B cells
NIBAN1	1.8189e-06	0.279442	0.181	0.079	0.0484609	CD16+ Monocytes_LM	CD16+ Monocytes		FCRL5	8.4618e-91	-0.540028	0.062	0.372	2.25448e-86	B cells_Normal	B cells
ADAMTSL4-AS1	1.61635e-06	0.278416	0.21	0.105	0.0430644	CD16+ Monocytes_LM	CD16+ Monocytes		H1FX	2.23203e-71	-0.542046	0.075	0.332	5.94679e-67	B cells_Normal	B cells
PPP1R15A	2.678e-10	0.27471	0.426	0.263	7.13499e-06	CD16+ Monocytes_LM	CD16+ Monocytes		PABPN1	7.41142e-108	-0.543792	0.198	0.553	1.97463e-103	B cells_Normal	B cells
NFKBIA	4.55074e-09	0.270954	0.63	0.524	0.000121245	CD16+ Monocytes_LM	CD16+ Monocytes		COTL1	1.51267e-107	-0.551319	0.32	0.686	4.0302e-103	B cells_Normal	B cells
IFITM1	1.96008e-09	0.267567	0.771	0.66	5.22225e-05	CD16+ Monocytes_LM	CD16+ Monocytes		RPS2	0	-0.555325	0.896	0.992	0	B cells_Normal	B cells
GLUL	6.83479e-08	0.25944	0.579	0.476	0.00182099	CD16+ Monocytes_LM	CD16+ Monocytes		SNHG7	2.28622e-110	-0.557381	0.256	0.616	6.09116e-106	B cells_Normal	B cells
IFITM2	2.4872e-58	0.252497	0.999	0.989	6.62665e-54	CD16+ Monocytes_LM	CD16+ Monocytes		CTSZ	4.82198e-116	-0.566241	0.21	0.584	1.28472e-111	B cells_Normal	B cells
SIRPB1	9.05677e-14	-0.250202	0.33	0.555	2.413e-09	CD16+ Monocytes_Normal	CD16+ Monocytes		RPS20	1.48352e-257	-0.574455	0.69	0.933	3.95253e-253	B cells_Normal	B cells
NKG7	1.71611e-09	-0.251656	0.158	0.303	4.57223e-05	CD16+ Monocytes_Normal	CD16+ Monocytes		JUND	3.94546e-123	-0.607074	0.131	0.516	1.05119e-118	B cells_Normal	B cells
IL10RA	3.95624e-13	-0.252047	0.547	0.739	1.05406e-08	CD16+ Monocytes_Normal	CD16+ Monocytes		S1PR4	5.51671e-127	-0.607684	0.159	0.555	1.46982e-122	B cells_Normal	B cells
ZBTB7A	3.6941e-13	-0.253212	0.489	0.691	9.84218e-09	CD16+ Monocytes_Normal	CD16+ Monocytes		LINC01578	7.67511e-135	-0.629626	0.112	0.517	2.04488e-130	B cells_Normal	B cells
EVL	9.92968e-14	-0.253675	0.581	0.776	2.64556e-09	CD16+ Monocytes_Normal	CD16+ Monocytes		GNAI2	6.40621e-154	-0.648441	0.269	0.673	1.70681e-149	B cells_Normal	B cells
CAST	1.18881e-13	-0.254013	0.63	0.839	3.16734e-09	CD16+ Monocytes_Normal	CD16+ Monocytes		MZT2B	7.85169e-146	-0.651165	0.186	0.601	2.09193e-141	B cells_Normal	B cells
ELF2	9.73914e-15	-0.254391	0.442	0.669	2.5948e-10	CD16+ Monocytes_Normal	CD16+ Monocytes		TAF10	2.57529e-177	-0.746007	0.067	0.545	6.86134e-173	B cells_Normal	B cells
RPS2	5.15985e-60	-0.256469	0.915	0.994	1.37474e-55	CD16+ Monocytes_Normal	CD16+ Monocytes		YPEL3	1.36996e-197	-0.789768	0.177	0.673	3.64998e-193	B cells_Normal	B cells
PLEKHO1	3.06822e-13	-0.257079	0.487	0.714	8.17467e-09	CD16+ Monocytes_Normal	CD16+ Monocytes		CD81	2.20843e-248	-0.914051	0.157	0.719	5.88393e-244	B cells_Normal	B cells
IL2RG	1.15818e-14	-0.257491	0.247	0.47	3.08573e-10	CD16+ Monocytes_Normal	CD16+ Monocytes		KLF2	0	-1.26443	0.235	0.864	0	B cells_Normal	B cells
GNLY	3.17508e-16	-0.263578	0.046	0.187	8.45937e-12	CD16+ Monocytes_Normal	CD16+ Monocytes		TIMP1	0	1.29658	0.925	0.587	0	CD14+ Monocytes_PE	CD14+ Monocytes
HLA-DRB5	8.33355e-18	-0.264642	0.778	0.915	2.22031e-13	CD16+ Monocytes_Normal	CD16+ Monocytes		CCL2	0	1.16653	0.502	0.025	0	CD14+ Monocytes_PE	CD14+ Monocytes
MARCKS	7.35112e-13	-0.264719	0.49	0.686	1.95856e-08	CD16+ Monocytes_Normal	CD16+ Monocytes		FABP5	0	1.05067	0.621	0.092	0	CD14+ Monocytes_PE	CD14+ Monocytes
SSBP4	8.16416e-14	-0.265583	0.342	0.555	2.17518e-09	CD16+ Monocytes_Normal	CD16+ Monocytes		SPP1	3.17765e-288	1.02002	0.352	0	8.4662e-284	CD14+ Monocytes_PE	CD14+ Monocytes
CHKB	2.56183e-17	-0.267096	0.213	0.433	6.82548e-13	CD16+ Monocytes_Normal	CD16+ Monocytes		BCL2A1	0	0.99526	0.7	0.126	0	CD14+ Monocytes_PE	CD14+ Monocytes
CTDNEP1	8.42894e-16	-0.268271	0.3	0.533	2.24572e-11	CD16+ Monocytes_Normal	CD16+ Monocytes		FN1	1.10939e-302	0.983448	0.372	0.001	2.95576e-298	CD14+ Monocytes_PE	CD14+ Monocytes
ABHD17A	3.03441e-17	-0.270076	0.201	0.425	8.08458e-13	CD16+ Monocytes_Normal	CD16+ Monocytes		RGCC	2.57186e-303	0.942759	0.566	0.091	6.8522e-299	CD14+ Monocytes_PE	CD14+ Monocytes
TXNL4A	4.08999e-15	-0.271875	0.297	0.513	1.08969e-10	CD16+ Monocytes_Normal	CD16+ Monocytes		CTSL	0	0.937959	0.529	0.036	0	CD14+ Monocytes_PE	CD14+ Monocytes
MXD4	3.92084e-17	-0.272508	0.21	0.431	1.04463e-12	CD16+ Monocytes_Normal	CD16+ Monocytes		TGM2	0	0.877598	0.451	0.006	0	CD14+ Monocytes_PE	CD14+ Monocytes
HES4	1.37709e-13	-0.27405	0.443	0.649	3.66897e-09	CD16+ Monocytes_Normal	CD16+ Monocytes		MAFB	4.23494e-272	0.865987	0.745	0.291	1.12832e-267	CD14+ Monocytes_PE	CD14+ Monocytes
ARL4C	1.95276e-26	-0.274523	0.056	0.266	5.20274e-22	CD16+ Monocytes_Normal	CD16+ Monocytes		LMNA	3.23452e-264	0.847873	0.427	0.037	8.61773e-260	CD14+ Monocytes_PE	CD14+ Monocytes
LINC01578	3.62672e-16	-0.275748	0.322	0.572	9.66267e-12	CD16+ Monocytes_Normal	CD16+ Monocytes		FBP1	1.30701e-230	0.840577	0.662	0.252	3.48228e-226	CD14+ Monocytes_PE	CD14+ Monocytes
CAPNS1	2.47988e-16	-0.275912	0.585	0.79	6.60713e-12	CD16+ Monocytes_Normal	CD16+ Monocytes		PHLDA1	0	0.816374	0.443	0.003	0	CD14+ Monocytes_PE	CD14+ Monocytes
DLEU1	2.96644e-19	-0.277425	0.116	0.326	7.90348e-15	CD16+ Monocytes_Normal	CD16+ Monocytes		LDHA	6.03764e-301	0.807702	0.836	0.403	1.60861e-296	CD14+ Monocytes_PE	CD14+ Monocytes
AC104809.2	3.50804e-16	-0.286366	0.223	0.453	9.34646e-12	CD16+ Monocytes_Normal	CD16+ Monocytes		IL1B	1.53385e-180	0.793693	0.408	0.078	4.08663e-176	CD14+ Monocytes_PE	CD14+ Monocytes
CD81	3.68928e-17	-0.291922	0.184	0.411	9.82934e-13	CD16+ Monocytes_Normal	CD16+ Monocytes		PPARG	0	0.771819	0.473	0.004	0	CD14+ Monocytes_PE	CD14+ Monocytes
HSP90B1	5.36586e-16	-0.29343	0.471	0.688	1.42963e-11	CD16+ Monocytes_Normal	CD16+ Monocytes		OLR1	0	0.758988	0.431	0	0	CD14+ Monocytes_PE	CD14+ Monocytes
LMO2	8.20876e-16	-0.300235	0.417	0.64	2.18706e-11	CD16+ Monocytes_Normal	CD16+ Monocytes		ARHGAP18	0	0.752942	0.593	0.091	0	CD14+ Monocytes_PE	CD14+ Monocytes
DUSP5	1.34373e-17	-0.301344	0.252	0.513	3.58009e-13	CD16+ Monocytes_Normal	CD16+ Monocytes		HBEGF	1.59461e-304	0.751331	0.469	0.036	4.24853e-300	CD14+ Monocytes_PE	CD14+ Monocytes
RNF187	3.15436e-28	-0.312183	0.114	0.374	8.40415e-24	CD16+ Monocytes_Normal	CD16+ Monocytes		CLEC5A	0	0.736733	0.489	0.025	0	CD14+ Monocytes_PE	CD14+ Monocytes
PABPN1	1.45524e-19	-0.318399	0.335	0.581	3.87719e-15	CD16+ Monocytes_Normal	CD16+ Monocytes		NAMPT	2.00841e-193	0.714509	0.735	0.352	5.35102e-189	CD14+ Monocytes_PE	CD14+ Monocytes
IER5	1.28494e-18	-0.321781	0.411	0.643	3.42347e-14	CD16+ Monocytes_Normal	CD16+ Monocytes		ANPEP	5.01609e-181	0.713936	0.606	0.225	1.33644e-176	CD14+ Monocytes_PE	CD14+ Monocytes
PTP4A2	1.65973e-30	-0.328832	0.736	0.912	4.42202e-26	CD16+ Monocytes_Normal	CD16+ Monocytes		CTSB	9.23538e-299	0.712521	0.875	0.641	2.46058e-294	CD14+ Monocytes_PE	CD14+ Monocytes
KLF2	2.6306e-26	-0.337306	0.737	0.89	7.0087e-22	CD16+ Monocytes_Normal	CD16+ Monocytes		GLUL	6.61929e-201	0.702835	0.731	0.348	1.76358e-196	CD14+ Monocytes_PE	CD14+ Monocytes
MZT2B	9.40088e-23	-0.337576	0.333	0.623	2.50468e-18	CD16+ Monocytes_Normal	CD16+ Monocytes		CDKN1A	4.42637e-258	0.70253	0.516	0.083	1.17932e-253	CD14+ Monocytes_PE	CD14+ Monocytes
RPL13A	1.01934e-56	-0.337746	0.88	0.989	2.71581e-52	CD16+ Monocytes_Normal	CD16+ Monocytes		TPM4	3.57418e-233	0.699963	0.793	0.404	9.52269e-229	CD14+ Monocytes_PE	CD14+ Monocytes
CDKN1C	1.82807e-22	-0.348947	0.728	0.884	4.87052e-18	CD16+ Monocytes_Normal	CD16+ Monocytes		CXCL16	1.2397e-225	0.67786	0.578	0.148	3.30294e-221	CD14+ Monocytes_PE	CD14+ Monocytes
LYZ	5.00396e-37	-0.350565	0.818	0.946	1.3332e-32	CD16+ Monocytes_Normal	CD16+ Monocytes		ENG	1.05704e-237	0.676973	0.533	0.112	2.81627e-233	CD14+ Monocytes_PE	CD14+ Monocytes
RRAS	9.38263e-22	-0.353452	0.43	0.708	2.49981e-17	CD16+ Monocytes_Normal	CD16+ Monocytes		CCL3L1	4.40993e-198	0.67648	0.324	0.025	1.17494e-193	CD14+ Monocytes_PE	CD14+ Monocytes
C1QA	1.85911e-14	-0.364787	0.153	0.343	4.95323e-10	CD16+ Monocytes_Normal	CD16+ Monocytes		TUBA1B	3.61407e-191	0.658406	0.77	0.443	9.62897e-187	CD14+ Monocytes_PE	CD14+ Monocytes
IL32	6.05375e-27	-0.372639	0.045	0.244	1.6129e-22	CD16+ Monocytes_Normal	CD16+ Monocytes		CXCL8	1.27842e-189	0.654046	0.272	0.01	3.40608e-185	CD14+ Monocytes_PE	CD14+ Monocytes
CTSZ	5.87284e-32	-0.38182	0.638	0.839	1.5647e-27	CD16+ Monocytes_Normal	CD16+ Monocytes		CCL3	1.09388e-201	0.651874	0.324	0.023	2.91442e-197	CD14+ Monocytes_PE	CD14+ Monocytes
FYN	6.82643e-28	-0.384286	0.427	0.717	1.81877e-23	CD16+ Monocytes_Normal	CD16+ Monocytes		IER3	1.35979e-163	0.651748	0.59	0.228	3.62289e-159	CD14+ Monocytes_PE	CD14+ Monocytes
SULT1A1	1.42917e-25	-0.390641	0.333	0.626	3.80775e-21	CD16+ Monocytes_Normal	CD16+ Monocytes		C15orf48	9.14809e-243	0.650721	0.316	0.005	2.43733e-238	CD14+ Monocytes_PE	CD14+ Monocytes
CD52	1.54964e-43	-0.392261	0.796	0.963	4.1287e-39	CD16+ Monocytes_Normal	CD16+ Monocytes		CD63	7.99923e-209	0.639541	0.789	0.474	2.13123e-204	CD14+ Monocytes_PE	CD14+ Monocytes
RPS20	2.0701e-37	-0.401269	0.661	0.898	5.51536e-33	CD16+ Monocytes_Normal	CD16+ Monocytes		MARCO	8.27381e-233	0.638115	0.488	0.085	2.20439e-228	CD14+ Monocytes_PE	CD14+ Monocytes
H1FX	1.01132e-22	-0.40728	0.299	0.569	2.69446e-18	CD16+ Monocytes_Normal	CD16+ Monocytes		HSPB1	1.09229e-199	0.636885	0.542	0.139	2.91019e-195	CD14+ Monocytes_PE	CD14+ Monocytes
LINC00278	5.66449e-41	-0.410113	0.134	0.49	1.50919e-36	CD16+ Monocytes_Normal	CD16+ Monocytes		UPP1	2.38277e-195	0.636053	0.693	0.297	6.3484e-191	CD14+ Monocytes_PE	CD14+ Monocytes
METRNL	2.30494e-33	-0.447729	0.239	0.569	6.14105e-29	CD16+ Monocytes_Normal	CD16+ Monocytes		DSE	4.88901e-217	0.625424	0.578	0.154	1.30258e-212	CD14+ Monocytes_PE	CD14+ Monocytes
BRI3	1.67396e-41	-0.475978	0.637	0.892	4.45993e-37	CD16+ Monocytes_Normal	CD16+ Monocytes		PLAUR	2.39887e-161	0.620797	0.707	0.367	6.39131e-157	CD14+ Monocytes_PE	CD14+ Monocytes
TAF10	1.04165e-38	-0.500758	0.452	0.799	2.77528e-34	CD16+ Monocytes_Normal	CD16+ Monocytes		MIF	2.47375e-290	0.620532	0.92	0.699	6.5908e-286	CD14+ Monocytes_PE	CD14+ Monocytes
RPS4Y1	1.84242e-55	-0.65536	0.361	0.912	4.90877e-51	CD16+ Monocytes_Normal	CD16+ Monocytes		VSIG4	1.06998e-289	0.609515	0.385	0.01	2.85073e-285	CD14+ Monocytes_PE	CD14+ Monocytes
CISH	0	0.490658	0.501	0.21	0	CD4+ T cells_LM	CD4+ T cells		GK	5.16798e-198	0.608234	0.516	0.123	1.37691e-193	CD14+ Monocytes_PE	CD14+ Monocytes
PIM1	0	0.450706	0.686	0.388	0	CD4+ T cells_LM	CD4+ T cells		CCL4L2	3.77566e-151	0.607053	0.268	0.025	1.00595e-146	CD14+ Monocytes_PE	CD14+ Monocytes
S100A4	3.12985e-268	0.433218	0.712	0.498	8.33886e-264	CD4+ T cells_LM	CD4+ T cells		ALOX5AP	2.09835e-133	0.605095	0.527	0.206	5.59064e-129	CD14+ Monocytes_PE	CD14+ Monocytes
HBB	0	0.381962	0.183	0.006	0	CD4+ T cells_LM	CD4+ T cells		EMP1	6.59954e-237	0.600006	0.346	0.017	1.75832e-232	CD14+ Monocytes_PE	CD14+ Monocytes
CLIC1	1.65448e-221	0.340976	0.622	0.403	4.40804e-217	CD4+ T cells_LM	CD4+ T cells		AQP9	5.74933e-202	0.585496	0.502	0.108	1.53179e-197	CD14+ Monocytes_PE	CD14+ Monocytes
AHNAK	4.57059e-175	0.334863	0.492	0.293	1.21774e-170	CD4+ T cells_LM	CD4+ T cells		THBD	2.21182e-235	0.58367	0.352	0.019	5.89295e-231	CD14+ Monocytes_PE	CD14+ Monocytes
DUSP1	3.58743e-226	0.331265	0.349	0.147	9.55799e-222	CD4+ T cells_LM	CD4+ T cells		CD83	9.42279e-189	0.582833	0.452	0.089	2.51051e-184	CD14+ Monocytes_PE	CD14+ Monocytes
S100A9	5.43004e-174	0.324267	0.3	0.129	1.44673e-169	CD4+ T cells_LM	CD4+ T cells		SMIM25	1.30436e-143	0.582299	0.642	0.299	3.47522e-139	CD14+ Monocytes_PE	CD14+ Monocytes
S100A8	5.51993e-177	0.315003	0.226	0.078	1.47067e-172	CD4+ T cells_LM	CD4+ T cells		RBPJ	7.60273e-165	0.581421	0.733	0.376	2.02559e-160	CD14+ Monocytes_PE	CD14+ Monocytes
BCL2	1.6111e-183	0.313822	0.481	0.275	4.29244e-179	CD4+ T cells_LM	CD4+ T cells		FCGR3A	1.82718e-178	0.57486	0.435	0.084	4.86816e-174	CD14+ Monocytes_PE	CD14+ Monocytes
PTGER2	2.6786e-270	0.308218	0.259	0.071	7.1366e-266	CD4+ T cells_LM	CD4+ T cells		TREM1	1.11041e-159	0.568344	0.618	0.241	2.95845e-155	CD14+ Monocytes_PE	CD14+ Monocytes
GNAS	5.65493e-183	0.305467	0.587	0.428	1.50664e-178	CD4+ T cells_LM	CD4+ T cells		PNP	3.81294e-187	0.567339	0.53	0.141	1.01588e-182	CD14+ Monocytes_PE	CD14+ Monocytes
SOCS1	1.13319e-244	0.288357	0.245	0.07	3.01915e-240	CD4+ T cells_LM	CD4+ T cells		DOCK4	1.41768e-171	0.565522	0.497	0.131	3.77713e-167	CD14+ Monocytes_PE	CD14+ Monocytes
GZMA	5.84036e-131	0.288152	0.217	0.092	1.55605e-126	CD4+ T cells_LM	CD4+ T cells		SLC16A3	8.30541e-160	0.564312	0.65	0.286	2.21281e-155	CD14+ Monocytes_PE	CD14+ Monocytes
KLRB1	1.86871e-92	0.281822	0.276	0.157	4.97882e-88	CD4+ T cells_LM	CD4+ T cells		LUCAT1	9.86798e-169	0.561952	0.437	0.095	2.62913e-164	CD14+ Monocytes_PE	CD14+ Monocytes
CD69	4.18406e-156	0.27296	0.43	0.241	1.11476e-151	CD4+ T cells_LM	CD4+ T cells		SLC39A8	2.83344e-246	0.55975	0.356	0.016	7.54912e-242	CD14+ Monocytes_PE	CD14+ Monocytes
XBP1	7.59972e-136	0.258681	0.47	0.29	2.02479e-131	CD4+ T cells_LM	CD4+ T cells		RHOC	7.59142e-169	0.54751	0.439	0.097	2.02258e-164	CD14+ Monocytes_PE	CD14+ Monocytes
ARID5B	4.26259e-140	0.255646	0.427	0.249	1.13568e-135	CD4+ T cells_LM	CD4+ T cells		SOCS3	2.12226e-237	0.543488	0.386	0.031	5.65435e-233	CD14+ Monocytes_PE	CD14+ Monocytes
TCF7	2.51574e-234	-0.256775	0.728	0.872	6.70268e-230	CD4+ T cells_Normal	CD4+ T cells		HMGA1	1.20607e-152	0.543316	0.565	0.205	3.21332e-148	CD14+ Monocytes_PE	CD14+ Monocytes
YPEL3	7.23668e-155	-0.263052	0.44	0.583	1.92807e-150	CD4+ T cells_Normal	CD4+ T cells		INSIG1	5.42447e-181	0.538793	0.366	0.051	1.44524e-176	CD14+ Monocytes_PE	CD14+ Monocytes
RPS26	0	-0.272944	0.941	0.956	0	CD4+ T cells_Normal	CD4+ T cells		ZFP36L1	4.98957e-144	0.537726	0.82	0.579	1.32937e-139	CD14+ Monocytes_PE	CD14+ Monocytes
AC004448.2	2.86776e-205	-0.273944	0.065	0.228	7.64057e-201	CD4+ T cells_Normal	CD4+ T cells		CALR	2.45693e-126	0.527508	0.681	0.383	6.54599e-122	CD14+ Monocytes_PE	CD14+ Monocytes
H1FX	3.40274e-150	-0.296345	0.405	0.574	9.06593e-146	CD4+ T cells_Normal	CD4+ T cells		TUBA1C	1.40411e-144	0.525765	0.533	0.184	3.74096e-140	CD14+ Monocytes_PE	CD14+ Monocytes
HLA-G	3.46914e-250	-0.302498	0.007	0.156	9.24283e-246	CD4+ T cells_Normal	CD4+ T cells		LILRB1	1.36329e-136	0.512107	0.58	0.228	3.63222e-132	CD14+ Monocytes_PE	CD14+ Monocytes
KLF2	2.66158e-240	-0.315665	0.66	0.802	7.09125e-236	CD4+ T cells_Normal	CD4+ T cells		SAMSN1	1.2669e-134	0.503161	0.534	0.185	3.37541e-130	CD14+ Monocytes_PE	CD14+ Monocytes
FHIT	5.928e-214	-0.346256	0.179	0.378	1.5794e-209	CD4+ T cells_Normal	CD4+ T cells		PLK3	1.05507e-214	0.503077	0.416	0.052	2.81102e-210	CD14+ Monocytes_PE	CD14+ Monocytes
RPS20	0	-0.388282	0.818	0.968	0	CD4+ T cells_Normal	CD4+ T cells		LIMS1	1.14207e-126	0.502009	0.676	0.348	3.04282e-122	CD14+ Monocytes_PE	CD14+ Monocytes
RPS4Y1	0	-0.768892	0.402	0.979	0	CD4+ T cells_Normal	CD4+ T cells		BTG2	1.80985e-95	0.49931	0.578	0.294	4.82198e-91	CD14+ Monocytes_PE	CD14+ Monocytes
HBB	8.6775e-308	0.414297	0.194	0.005	2.31195e-303	CD8+ T cells_LM	CD8+ T cells		NIBAN2	2.70459e-160	0.496573	0.477	0.124	7.20584e-156	CD14+ Monocytes_PE	CD14+ Monocytes
CISH	2.0958e-151	0.341568	0.391	0.198	5.58385e-147	CD8+ T cells_LM	CD8+ T cells		HSP90AA1	1.08535e-185	0.494818	0.888	0.681	2.89169e-181	CD14+ Monocytes_PE	CD14+ Monocytes
GNAS	8.23393e-166	0.312789	0.641	0.5	2.19377e-161	CD8+ T cells_LM	CD8+ T cells		IL1RN	2.45845e-77	0.492659	0.372	0.153	6.55005e-73	CD14+ Monocytes_PE	CD14+ Monocytes
PIM1	1.1781e-137	0.29895	0.556	0.366	3.13881e-133	CD8+ T cells_LM	CD8+ T cells		C5AR1	1.08603e-109	0.488883	0.58	0.271	2.8935e-105	CD14+ Monocytes_PE	CD14+ Monocytes
S100A8	8.61171e-128	0.296891	0.221	0.076	2.29442e-123	CD8+ T cells_LM	CD8+ T cells		ATP13A3	4.31015e-127	0.481992	0.512	0.18	1.14835e-122	CD14+ Monocytes_PE	CD14+ Monocytes
S100A9	9.80728e-110	0.286041	0.289	0.135	2.61295e-105	CD8+ T cells_LM	CD8+ T cells		FNDC3B	4.74377e-109	0.481516	0.721	0.444	1.26388e-104	CD14+ Monocytes_PE	CD14+ Monocytes
PTGER2	3.31953e-131	0.274034	0.33	0.149	8.84422e-127	CD8+ T cells_LM	CD8+ T cells		SLC43A2	4.54919e-104	0.471368	0.623	0.333	1.21204e-99	CD14+ Monocytes_PE	CD14+ Monocytes
DUSP1	3.42472e-102	0.268055	0.338	0.182	9.12449e-98	CD8+ T cells_LM	CD8+ T cells		STK38L	1.13935e-110	0.470098	0.456	0.161	3.03556e-106	CD14+ Monocytes_PE	CD14+ Monocytes
HIST1H1E	3.08262e-78	0.256399	0.411	0.273	8.21301e-74	CD8+ T cells_LM	CD8+ T cells		FCGR2B	4.19792e-175	0.468345	0.346	0.044	1.11845e-170	CD14+ Monocytes_PE	CD14+ Monocytes
S100A11	2.58265e-91	0.253835	0.593	0.419	6.88094e-87	CD8+ T cells_LM	CD8+ T cells		EML4	4.19348e-116	0.46765	0.598	0.259	1.11727e-111	CD14+ Monocytes_PE	CD14+ Monocytes
BCL2	2.89005e-93	0.253585	0.401	0.243	7.69997e-89	CD8+ T cells_LM	CD8+ T cells		FLOT1	7.88873e-118	0.462841	0.632	0.307	2.10179e-113	CD14+ Monocytes_PE	CD14+ Monocytes
FLNA	2.01556e-92	0.252026	0.629	0.469	5.37005e-88	CD8+ T cells_LM	CD8+ T cells		FCGR1A	1.56496e-114	0.46066	0.449	0.154	4.16953e-110	CD14+ Monocytes_PE	CD14+ Monocytes
AC004448.2	2.94311e-165	-0.2578	0.049	0.209	7.84133e-161	CD8+ T cells_Normal	CD8+ T cells		LILRB4	1.88946e-120	0.460418	0.529	0.207	5.03409e-116	CD14+ Monocytes_PE	CD14+ Monocytes
RPS26	0	-0.281311	0.94	0.962	0	CD8+ T cells_Normal	CD8+ T cells		GSN	3.61667e-98	0.459338	0.491	0.21	9.6359e-94	CD14+ Monocytes_PE	CD14+ Monocytes
HLA-G	2.59071e-239	-0.351902	0.007	0.179	6.90243e-235	CD8+ T cells_Normal	CD8+ T cells		ENO1	7.39982e-208	0.459099	0.899	0.716	1.97153e-203	CD14+ Monocytes_PE	CD14+ Monocytes
RPS20	0	-0.445829	0.732	0.939	0	CD8+ T cells_Normal	CD8+ T cells		EREG	9.28737e-124	0.459072	0.313	0.061	2.47443e-119	CD14+ Monocytes_PE	CD14+ Monocytes
RPS4Y1	0	-0.859778	0.331	0.957	0	CD8+ T cells_Normal	CD8+ T cells		PGK1	1.25809e-152	0.457725	0.831	0.602	3.35194e-148	CD14+ Monocytes_PE	CD14+ Monocytes
DUSP1	5.81615e-28	0.566877	0.822	0.52	1.5496e-23	Dendritic cells_LM	Dendritic cells		JUN	9.2583e-115	0.456358	0.408	0.117	2.46669e-110	CD14+ Monocytes_PE	CD14+ Monocytes
S100A8	2.82682e-12	0.565699	0.629	0.388	7.53149e-08	Dendritic cells_LM	Dendritic cells		ANXA5	5.86713e-166	0.455452	0.858	0.68	1.56318e-161	CD14+ Monocytes_PE	CD14+ Monocytes
HBB	3.63559e-24	0.553618	0.347	0.008	9.68631e-20	Dendritic cells_LM	Dendritic cells		FLNB	4.45807e-143	0.451985	0.315	0.048	1.18776e-138	CD14+ Monocytes_PE	CD14+ Monocytes
FOS	4.26767e-31	0.530546	0.953	0.784	1.13704e-26	Dendritic cells_LM	Dendritic cells		CD9	3.61043e-151	0.450717	0.283	0.03	9.61926e-147	CD14+ Monocytes_PE	CD14+ Monocytes
VCAN	6.0287e-15	0.506306	0.637	0.36	1.60623e-10	Dendritic cells_LM	Dendritic cells		HSPA5	4.49717e-85	0.448165	0.579	0.308	1.19818e-80	CD14+ Monocytes_PE	CD14+ Monocytes
EGR1	6.10407e-15	0.474843	0.313	0.06	1.62631e-10	Dendritic cells_LM	Dendritic cells		EMD	1.15017e-121	0.447197	0.557	0.218	3.06438e-117	CD14+ Monocytes_PE	CD14+ Monocytes
FCN1	6.99323e-14	0.454312	0.715	0.464	1.8632e-09	Dendritic cells_LM	Dendritic cells		TMEM167A	1.27369e-100	0.443993	0.66	0.366	3.39348e-96	CD14+ Monocytes_PE	CD14+ Monocytes
IER2	4.10374e-18	0.423758	0.83	0.672	1.09336e-13	Dendritic cells_LM	Dendritic cells		KIFC3	2.05987e-236	0.443928	0.314	0.006	5.4881e-232	CD14+ Monocytes_PE	CD14+ Monocytes
MT2A	1.5041e-11	0.420202	0.627	0.396	4.00736e-07	Dendritic cells_LM	Dendritic cells		POMP	8.26188e-118	0.443605	0.739	0.447	2.20121e-113	CD14+ Monocytes_PE	CD14+ Monocytes
S100A9	2.82749e-11	0.414113	0.791	0.632	7.53327e-07	Dendritic cells_LM	Dendritic cells		G0S2	9.75502e-120	0.442386	0.209	0.017	2.59903e-115	CD14+ Monocytes_PE	CD14+ Monocytes
PCBP2	1.48332e-21	0.400916	0.935	0.772	3.95201e-17	Dendritic cells_LM	Dendritic cells		SGK1	6.50517e-74	0.440897	0.42	0.187	1.73317e-69	CD14+ Monocytes_PE	CD14+ Monocytes
DDIT4	1.21939e-07	0.372015	0.42	0.26	0.00324882	Dendritic cells_LM	Dendritic cells		GPRIN3	5.14091e-173	0.438315	0.372	0.055	1.36969e-168	CD14+ Monocytes_PE	CD14+ Monocytes
MS4A6A	3.39469e-09	0.366009	0.676	0.464	9.04448e-05	Dendritic cells_LM	Dendritic cells		DHRS3	6.85458e-213	0.437165	0.311	0.013	1.82627e-208	CD14+ Monocytes_PE	CD14+ Monocytes
HDAC9	7.69801e-13	0.346721	0.747	0.48	2.05098e-08	Dendritic cells_LM	Dendritic cells		EIF5A	9.36342e-104	0.435754	0.686	0.382	2.4947e-99	CD14+ Monocytes_PE	CD14+ Monocytes
CD14	2.42939e-07	0.343314	0.347	0.184	0.00647263	Dendritic cells_LM	Dendritic cells		TPI1	2.23824e-172	0.433333	0.874	0.725	5.96333e-168	CD14+ Monocytes_PE	CD14+ Monocytes
S100A12	6.97352e-11	0.32177	0.368	0.14	1.85796e-06	Dendritic cells_LM	Dendritic cells		MTSS1	4.7381e-93	0.433228	0.399	0.14	1.26237e-88	CD14+ Monocytes_PE	CD14+ Monocytes
TLR2	2.07049e-11	0.31644	0.501	0.252	5.51641e-07	Dendritic cells_LM	Dendritic cells		MRC1	3.0832e-195	0.429934	0.251	0.002	8.21456e-191	CD14+ Monocytes_PE	CD14+ Monocytes
CD36	1.20841e-09	0.302987	0.546	0.304	3.21958e-05	Dendritic cells_LM	Dendritic cells		SEMA6B	6.22211e-215	0.429774	0.295	0.008	1.65776e-210	CD14+ Monocytes_PE	CD14+ Monocytes
F13A1	2.51069e-09	0.295677	0.41	0.184	6.68922e-05	Dendritic cells_LM	Dendritic cells		IFNGR2	2.28543e-101	0.426841	0.742	0.511	6.08908e-97	CD14+ Monocytes_PE	CD14+ Monocytes
ZFP36	4.47771e-17	0.295586	0.93	0.856	1.193e-12	Dendritic cells_LM	Dendritic cells		MSR1	1.67048e-177	0.425578	0.317	0.03	4.45065e-173	CD14+ Monocytes_PE	CD14+ Monocytes
TKT	2.50868e-17	0.294709	0.901	0.804	6.68389e-13	Dendritic cells_LM	Dendritic cells		TRIB1	8.34058e-150	0.425445	0.377	0.072	2.22218e-145	CD14+ Monocytes_PE	CD14+ Monocytes
NFKBIA	8.79382e-12	0.283084	0.862	0.736	2.34294e-07	Dendritic cells_LM	Dendritic cells		CCL4	4.50569e-60	0.425263	0.205	0.055	1.20045e-55	CD14+ Monocytes_PE	CD14+ Monocytes
LTA4H	1.90525e-10	0.279244	0.731	0.56	5.07614e-06	Dendritic cells_LM	Dendritic cells		CREM	1.81745e-129	0.424082	0.349	0.074	4.84223e-125	CD14+ Monocytes_PE	CD14+ Monocytes
IL13RA1	5.76912e-10	0.275511	0.64	0.432	1.53707e-05	Dendritic cells_LM	Dendritic cells		CD163	5.07125e-84	0.422669	0.521	0.251	1.35113e-79	CD14+ Monocytes_PE	CD14+ Monocytes
AREG	4.59387e-07	0.271282	0.251	0.096	0.0122394	Dendritic cells_LM	Dendritic cells		ALCAM	8.84624e-119	0.422543	0.35	0.082	2.3569e-114	CD14+ Monocytes_PE	CD14+ Monocytes
NAMPT	4.36327e-07	0.2707	0.546	0.372	0.0116251	Dendritic cells_LM	Dendritic cells		LITAF	2.75615e-87	0.422273	0.673	0.376	7.34322e-83	CD14+ Monocytes_PE	CD14+ Monocytes
JUNB	6.43853e-16	0.267323	0.943	0.868	1.71542e-11	Dendritic cells_LM	Dendritic cells		FAM20A	1.07512e-230	0.421928	0.291	0.001	2.86444e-226	CD14+ Monocytes_PE	CD14+ Monocytes
TSC22D3	1.04162e-08	0.257713	0.77	0.608	0.000277518	Dendritic cells_LM	Dendritic cells		PKM	4.69821e-185	0.41883	0.887	0.747	1.25174e-180	CD14+ Monocytes_PE	CD14+ Monocytes
MRC1	2.21208e-08	0.256813	0.266	0.088	0.000589365	Dendritic cells_LM	Dendritic cells		PAPSS2	1.56387e-143	0.418215	0.303	0.043	4.16662e-139	CD14+ Monocytes_PE	CD14+ Monocytes
TYMP	7.92286e-09	0.253565	0.843	0.692	0.000211089	Dendritic cells_LM	Dendritic cells		SDC2	1.33755e-197	0.417173	0.259	0.003	3.56362e-193	CD14+ Monocytes_PE	CD14+ Monocytes
TXNIP	6.09469e-22	-0.25298	0.937	0.968	1.62381e-17	Dendritic cells_Normal	Dendritic cells		MAP3K8	1.04553e-77	0.41456	0.444	0.194	2.7856e-73	CD14+ Monocytes_PE	CD14+ Monocytes
CD52	1.67747e-10	-0.253153	0.802	0.888	4.46929e-06	Dendritic cells_Normal	Dendritic cells		MITF	2.13123e-112	0.41388	0.322	0.074	5.67824e-108	CD14+ Monocytes_PE	CD14+ Monocytes
IGLV2-14	6.56056e-12	-0.258047	0.01	0.148	1.74793e-07	Dendritic cells_Normal	Dendritic cells		ETS2	7.70272e-95	0.413326	0.451	0.175	2.05223e-90	CD14+ Monocytes_PE	CD14+ Monocytes
ABHD17A	9.91601e-09	-0.259591	0.204	0.396	0.000264192	Dendritic cells_Normal	Dendritic cells		LHFPL2	1.30008e-150	0.413069	0.31	0.042	3.46379e-146	CD14+ Monocytes_PE	CD14+ Monocytes
EVL	6.90003e-09	-0.259968	0.449	0.648	0.000183838	Dendritic cells_Normal	Dendritic cells		SLC16A10	1.80438e-161	0.410573	0.238	0.009	4.80742e-157	CD14+ Monocytes_PE	CD14+ Monocytes
NDRG2	4.1601e-09	-0.260097	0.332	0.528	0.000110838	Dendritic cells_Normal	Dendritic cells		SLC2A3	1.03895e-70	0.40921	0.539	0.279	2.76808e-66	CD14+ Monocytes_PE	CD14+ Monocytes
CTSZ	1.49735e-12	-0.26135	0.82	0.868	3.9894e-08	Dendritic cells_Normal	Dendritic cells		ACTN1	1.78096e-94	0.407723	0.573	0.271	4.745e-90	CD14+ Monocytes_PE	CD14+ Monocytes
BASP1	1.26241e-06	-0.264194	0.426	0.56	0.0336344	Dendritic cells_Normal	Dendritic cells		PHLDA2	6.27498e-179	0.40426	0.27	0.013	1.67184e-174	CD14+ Monocytes_PE	CD14+ Monocytes
SULT1A1	5.6624e-12	-0.274344	0.178	0.428	1.50863e-07	Dendritic cells_Normal	Dendritic cells		GSTO1	1.51469e-97	0.401762	0.76	0.518	4.0356e-93	CD14+ Monocytes_PE	CD14+ Monocytes
PRF1	9.51429e-12	-0.280711	0.021	0.172	2.53489e-07	Dendritic cells_Normal	Dendritic cells		CXCL3	2.92736e-144	0.401623	0.187	0.001	7.79937e-140	CD14+ Monocytes_PE	CD14+ Monocytes
GZMB	8.68802e-12	-0.293742	0.008	0.14	2.31475e-07	Dendritic cells_Normal	Dendritic cells		SKIL	6.78826e-129	0.398799	0.393	0.095	1.8086e-124	CD14+ Monocytes_PE	CD14+ Monocytes
METRNL	3.09322e-08	-0.302873	0.282	0.464	0.000824127	Dendritic cells_Normal	Dendritic cells		PIM3	2.11345e-107	0.397131	0.366	0.102	5.63088e-103	CD14+ Monocytes_PE	CD14+ Monocytes
HLA-G	1.81747e-20	-0.303333	0.021	0.26	4.84228e-16	Dendritic cells_Normal	Dendritic cells		PPARD	5.12475e-122	0.394275	0.405	0.107	1.36539e-117	CD14+ Monocytes_PE	CD14+ Monocytes
PPP1R14B	2.84076e-11	-0.307638	0.214	0.452	7.56864e-07	Dendritic cells_Normal	Dendritic cells		SERTAD1	3.56712e-123	0.393279	0.395	0.103	9.50387e-119	CD14+ Monocytes_PE	CD14+ Monocytes
H1FX	2.04377e-09	-0.311638	0.446	0.656	5.44522e-05	Dendritic cells_Normal	Dendritic cells		NME1	8.74461e-120	0.392821	0.37	0.093	2.32983e-115	CD14+ Monocytes_PE	CD14+ Monocytes
LTB	6.17893e-08	-0.319147	0.339	0.528	0.00164625	Dendritic cells_Normal	Dendritic cells		GNG5	2.8138e-162	0.391937	0.884	0.733	7.49682e-158	CD14+ Monocytes_PE	CD14+ Monocytes
PTP4A2	1.8543e-14	-0.322444	0.577	0.808	4.94042e-10	Dendritic cells_Normal	Dendritic cells		EGR2	2.1446e-165	0.390897	0.26	0.015	5.71385e-161	CD14+ Monocytes_PE	CD14+ Monocytes
IL2RG	2.10321e-12	-0.324951	0.54	0.76	5.60358e-08	Dendritic cells_Normal	Dendritic cells		NR4A1	3.85387e-112	0.388988	0.25	0.038	1.02679e-107	CD14+ Monocytes_PE	CD14+ Monocytes
CD3E	5.57838e-11	-0.33554	0.057	0.232	1.48625e-06	Dendritic cells_Normal	Dendritic cells		RHOB	2.01136e-63	0.388956	0.383	0.173	5.35888e-59	CD14+ Monocytes_PE	CD14+ Monocytes
RPS4Y1	1.59596e-08	-0.356455	0.587	0.948	0.00042521	Dendritic cells_Normal	Dendritic cells		TUBA1A	1.70129e-53	0.388578	0.614	0.439	4.53275e-49	CD14+ Monocytes_PE	CD14+ Monocytes
CST7	5.69269e-10	-0.365164	0.232	0.436	1.5167e-05	Dendritic cells_Normal	Dendritic cells		PLIN3	2.54961e-91	0.3881	0.521	0.23	6.79292e-87	CD14+ Monocytes_PE	CD14+ Monocytes
BRI3	3.27709e-12	-0.369487	0.386	0.64	8.73115e-08	Dendritic cells_Normal	Dendritic cells		CDCP1	6.24976e-197	0.388096	0.267	0.006	1.66512e-192	CD14+ Monocytes_PE	CD14+ Monocytes
TAF10	6.91149e-15	-0.377316	0.499	0.72	1.84143e-10	Dendritic cells_Normal	Dendritic cells		CDK14	6.96196e-136	0.386332	0.305	0.046	1.85488e-131	CD14+ Monocytes_PE	CD14+ Monocytes
ARL4C	7.22349e-17	-0.380751	0.373	0.68	1.92456e-12	Dendritic cells_Normal	Dendritic cells		SDF2L1	1.63592e-84	0.384955	0.432	0.173	4.35858e-80	CD14+ Monocytes_PE	CD14+ Monocytes
CCL5	1.69328e-08	-0.387905	0.097	0.256	0.00045114	Dendritic cells_Normal	Dendritic cells		DOCK10	2.11231e-76	0.384858	0.561	0.285	5.62783e-72	CD14+ Monocytes_PE	CD14+ Monocytes
ENHO	4.35965e-14	-0.393487	0.337	0.624	1.16154e-09	Dendritic cells_Normal	Dendritic cells		CSF1R	6.01377e-80	0.384692	0.606	0.334	1.60225e-75	CD14+ Monocytes_PE	CD14+ Monocytes
RPS20	1.19625e-33	-0.40382	0.841	0.956	3.18716e-29	Dendritic cells_Normal	Dendritic cells		AREG	3.11955e-128	0.38469	0.184	0.006	8.31143e-124	CD14+ Monocytes_PE	CD14+ Monocytes
IL32	1.91352e-11	-0.425254	0.076	0.264	5.09819e-07	Dendritic cells_Normal	Dendritic cells		SEC61G	1.22004e-88	0.383828	0.755	0.492	3.25054e-84	CD14+ Monocytes_PE	CD14+ Monocytes
GNLY	9.20024e-15	-0.493247	0.052	0.268	2.45122e-10	Dendritic cells_Normal	Dendritic cells		CYTIP	8.39745e-81	0.382447	0.556	0.268	2.23733e-76	CD14+ Monocytes_PE	CD14+ Monocytes
FCGR3A	4.2043e-19	0.332671	0.337	0.172	1.12015e-14	Gamma delta T cells_LM	Gamma delta T cells		CCR1	8.78574e-87	0.382234	0.484	0.201	2.34079e-82	CD14+ Monocytes_PE	CD14+ Monocytes
HOPX	5.35947e-26	0.324306	0.642	0.441	1.42792e-21	Gamma delta T cells_LM	Gamma delta T cells		THBS1	3.8944e-80	0.38165	0.207	0.039	1.03758e-75	CD14+ Monocytes_PE	CD14+ Monocytes
GNAS	1.88822e-27	0.315442	0.631	0.488	5.03078e-23	Gamma delta T cells_LM	Gamma delta T cells		PID1	9.02963e-58	0.381298	0.512	0.288	2.40576e-53	CD14+ Monocytes_PE	CD14+ Monocytes
S100A8	5.10015e-23	0.309184	0.228	0.073	1.35883e-18	Gamma delta T cells_LM	Gamma delta T cells		DDAH2	1.49676e-94	0.38064	0.394	0.131	3.98782e-90	CD14+ Monocytes_PE	CD14+ Monocytes
CD160	1.73021e-20	0.301471	0.301	0.133	4.6098e-16	Gamma delta T cells_LM	Gamma delta T cells		NFKBIA	5.36467e-60	0.379479	0.738	0.577	1.42931e-55	CD14+ Monocytes_PE	CD14+ Monocytes
HBB	1.48821e-29	0.293309	0.141	0.008	3.96503e-25	Gamma delta T cells_LM	Gamma delta T cells		ATP1A1	3.62759e-84	0.378714	0.559	0.264	9.665e-80	CD14+ Monocytes_PE	CD14+ Monocytes
PTGDR	1.74549e-22	0.288841	0.304	0.125	4.6505e-18	Gamma delta T cells_LM	Gamma delta T cells		C3AR1	2.76613e-142	0.37707	0.331	0.053	7.36979e-138	CD14+ Monocytes_PE	CD14+ Monocytes
PTGER2	1.42448e-22	0.288458	0.327	0.14	3.79525e-18	Gamma delta T cells_LM	Gamma delta T cells		CD84	4.53873e-105	0.375813	0.366	0.102	1.20926e-100	CD14+ Monocytes_PE	CD14+ Monocytes
ADGRG1	6.61584e-18	0.286945	0.34	0.18	1.76266e-13	Gamma delta T cells_LM	Gamma delta T cells		SLC25A37	2.46374e-68	0.372509	0.49	0.244	6.56413e-64	CD14+ Monocytes_PE	CD14+ Monocytes
DUSP1	3.70606e-16	0.285108	0.501	0.367	9.87405e-12	Gamma delta T cells_LM	Gamma delta T cells		DDX21	5.22923e-71	0.369839	0.659	0.411	1.39323e-66	CD14+ Monocytes_PE	CD14+ Monocytes
S100A9	6.8323e-18	0.283062	0.3	0.143	1.82033e-13	Gamma delta T cells_LM	Gamma delta T cells		FAM20C	1.32851e-139	0.36948	0.305	0.044	3.53954e-135	CD14+ Monocytes_PE	CD14+ Monocytes
TXK	2.85165e-20	0.27693	0.302	0.138	7.59766e-16	Gamma delta T cells_LM	Gamma delta T cells		ANKRD28	9.6858e-111	0.368709	0.26	0.043	2.58059e-106	CD14+ Monocytes_PE	CD14+ Monocytes
CX3CR1	1.38523e-13	0.26966	0.434	0.307	3.69068e-09	Gamma delta T cells_LM	Gamma delta T cells		NOP10	1.43375e-87	0.368027	0.791	0.552	3.81994e-83	CD14+ Monocytes_PE	CD14+ Monocytes
PTPN6	3.42311e-19	0.266971	0.612	0.453	9.1202e-15	Gamma delta T cells_LM	Gamma delta T cells		MCEMP1	1.23043e-54	0.36726	0.387	0.19	3.27822e-50	CD14+ Monocytes_PE	CD14+ Monocytes
CISH	1.86844e-18	0.254363	0.242	0.098	4.97808e-14	Gamma delta T cells_LM	Gamma delta T cells		TGFBI	5.42427e-68	0.366529	0.687	0.473	1.44519e-63	CD14+ Monocytes_PE	CD14+ Monocytes
LAIR1	6.59849e-17	0.250777	0.331	0.175	1.75803e-12	Gamma delta T cells_LM	Gamma delta T cells		ZFP36	9.63302e-66	0.364763	0.745	0.604	2.56653e-61	CD14+ Monocytes_PE	CD14+ Monocytes
SH2D2A	3.14758e-19	-0.257918	0.497	0.646	8.3861e-15	Gamma delta T cells_Normal	Gamma delta T cells		CYCS	6.3299e-88	0.364394	0.47	0.194	1.68647e-83	CD14+ Monocytes_PE	CD14+ Monocytes
YPEL3	7.22728e-20	-0.264596	0.487	0.656	1.92556e-15	Gamma delta T cells_Normal	Gamma delta T cells		CYSTM1	7.28156e-93	0.36436	0.411	0.142	1.94003e-88	CD14+ Monocytes_PE	CD14+ Monocytes
AC004448.2	7.3307e-28	-0.264877	0.045	0.205	1.95312e-23	Gamma delta T cells_Normal	Gamma delta T cells		ADAP2	2.77984e-82	0.362221	0.439	0.176	7.40633e-78	CD14+ Monocytes_PE	CD14+ Monocytes
PRMT2	9.4222e-25	-0.266193	0.578	0.745	2.51036e-20	Gamma delta T cells_Normal	Gamma delta T cells		MARCKSL1	9.35538e-64	0.362046	0.336	0.133	2.49255e-59	CD14+ Monocytes_PE	CD14+ Monocytes
RPS26	8.77858e-49	-0.268095	0.93	0.968	2.33888e-44	Gamma delta T cells_Normal	Gamma delta T cells		HIF1A	1.53226e-66	0.361481	0.717	0.501	4.0824e-62	CD14+ Monocytes_PE	CD14+ Monocytes
TRDV2	1.34264e-12	-0.278158	0.64	0.888	3.57718e-08	Gamma delta T cells_Normal	Gamma delta T cells		RAN	7.34402e-78	0.361468	0.747	0.505	1.95667e-73	CD14+ Monocytes_PE	CD14+ Monocytes
RPL13A	3.47992e-126	-0.278849	0.958	0.998	9.27156e-122	Gamma delta T cells_Normal	Gamma delta T cells		SLA	2.81611e-60	0.361346	0.566	0.344	7.50295e-56	CD14+ Monocytes_PE	CD14+ Monocytes
METRNL	6.73723e-19	-0.281286	0.102	0.245	1.795e-14	Gamma delta T cells_Normal	Gamma delta T cells		ASPH	1.23232e-93	0.36009	0.316	0.084	3.28328e-89	CD14+ Monocytes_PE	CD14+ Monocytes
USP9Y	9.39489e-26	-0.284104	0.07	0.234	2.50308e-21	Gamma delta T cells_Normal	Gamma delta T cells		RBM47	2.16445e-63	0.358961	0.695	0.486	5.76675e-59	CD14+ Monocytes_PE	CD14+ Monocytes
CXCR4	1.17765e-22	-0.305048	0.476	0.671	3.13762e-18	Gamma delta T cells_Normal	Gamma delta T cells		HSP90AB1	4.29247e-93	0.357361	0.853	0.666	1.14364e-88	CD14+ Monocytes_PE	CD14+ Monocytes
CEBPD	4.11425e-20	-0.309781	0.394	0.607	1.09616e-15	Gamma delta T cells_Normal	Gamma delta T cells		ARHGDIA	1.21842e-76	0.354779	0.705	0.451	3.24622e-72	CD14+ Monocytes_PE	CD14+ Monocytes
IL12RB2	1.19255e-22	-0.313636	0.181	0.363	3.17731e-18	Gamma delta T cells_Normal	Gamma delta T cells		GADD45GIP1	1.14227e-75	0.35399	0.538	0.265	3.04335e-71	CD14+ Monocytes_PE	CD14+ Monocytes
IL7R	9.75663e-33	-0.33333	0.682	0.892	2.59946e-28	Gamma delta T cells_Normal	Gamma delta T cells		ADGRE2	2.23205e-60	0.353777	0.546	0.311	5.94684e-56	CD14+ Monocytes_PE	CD14+ Monocytes
PIK3R1	3.14768e-26	-0.334548	0.429	0.602	8.38638e-22	Gamma delta T cells_Normal	Gamma delta T cells		LAIR1	2.75487e-99	0.352482	0.362	0.105	7.3398e-95	CD14+ Monocytes_PE	CD14+ Monocytes
HLA-G	8.23645e-33	-0.341954	0.012	0.162	2.19444e-28	Gamma delta T cells_Normal	Gamma delta T cells		PSMA6	8.94144e-73	0.352182	0.708	0.446	2.38227e-68	CD14+ Monocytes_PE	CD14+ Monocytes
IGLV2-14	5.17064e-49	-0.391244	0.028	0.263	1.37761e-44	Gamma delta T cells_Normal	Gamma delta T cells		ELOC	1.26513e-70	0.352164	0.579	0.319	3.3707e-66	CD14+ Monocytes_PE	CD14+ Monocytes
PDE3B	1.77458e-37	-0.439958	0.188	0.431	4.72802e-33	Gamma delta T cells_Normal	Gamma delta T cells		RHBDD2	5.49562e-87	0.351178	0.35	0.111	1.4642e-82	CD14+ Monocytes_PE	CD14+ Monocytes
RPS20	9.38422e-99	-0.468458	0.676	0.929	2.50024e-94	Gamma delta T cells_Normal	Gamma delta T cells		PIK3R5	2.86166e-60	0.350482	0.644	0.414	7.62432e-56	CD14+ Monocytes_PE	CD14+ Monocytes
RPS4Y1	4.72952e-165	-0.956862	0.272	0.955	1.26009e-160	Gamma delta T cells_Normal	Gamma delta T cells		EGR1	9.62117e-66	0.350107	0.332	0.123	2.56337e-61	CD14+ Monocytes_PE	CD14+ Monocytes
DUSP1	7.87543e-44	0.446063	0.726	0.494	2.09825e-39	MAIT_LM	MAIT		HNRNPM	5.84644e-69	0.349489	0.638	0.375	1.55767e-64	CD14+ Monocytes_PE	CD14+ Monocytes
CISH	2.85964e-30	0.395059	0.486	0.243	7.61893e-26	MAIT_LM	MAIT		NRP1	3.39781e-164	0.349147	0.24	0.009	9.05278e-160	CD14+ Monocytes_PE	CD14+ Monocytes
HBB	5.03834e-36	0.370039	0.171	0.003	1.34236e-31	MAIT_LM	MAIT		SRGN	8.12041e-246	0.348873	0.924	0.925	2.16352e-241	CD14+ Monocytes_PE	CD14+ Monocytes
GNAS	5.099e-31	0.34708	0.649	0.507	1.35853e-26	MAIT_LM	MAIT		COX20	1.88491e-104	0.345899	0.382	0.107	5.02196e-100	CD14+ Monocytes_PE	CD14+ Monocytes
S100A8	1.99819e-21	0.336373	0.246	0.082	5.32377e-17	MAIT_LM	MAIT		PEA15	1.37629e-77	0.345369	0.43	0.175	3.66684e-73	CD14+ Monocytes_PE	CD14+ Monocytes
S100A9	1.03794e-19	0.325904	0.342	0.163	2.76538e-15	MAIT_LM	MAIT		FOSB	1.41649e-69	0.344861	0.326	0.115	3.77395e-65	CD14+ Monocytes_PE	CD14+ Monocytes
FOS	1.08047e-21	0.306805	0.273	0.101	2.87869e-17	MAIT_LM	MAIT		TWF2	1.35004e-69	0.34466	0.668	0.44	3.59691e-65	CD14+ Monocytes_PE	CD14+ Monocytes
BCL2	1.77321e-18	0.282464	0.518	0.331	4.72437e-14	MAIT_LM	MAIT		CSTB	6.30815e-72	0.344484	0.799	0.613	1.68068e-67	CD14+ Monocytes_PE	CD14+ Monocytes
TAGAP	3.69189e-23	0.269952	0.764	0.594	9.8363e-19	MAIT_LM	MAIT		RAB13	1.6388e-104	0.343844	0.305	0.069	4.36626e-100	CD14+ Monocytes_PE	CD14+ Monocytes
PIM1	6.64947e-21	0.258963	0.712	0.553	1.77162e-16	MAIT_LM	MAIT		VDAC1	9.59649e-72	0.343236	0.571	0.298	2.55679e-67	CD14+ Monocytes_PE	CD14+ Monocytes
HIST1H1E	6.77549e-11	0.252408	0.496	0.377	1.80519e-06	MAIT_LM	MAIT		RBM8A	4.2836e-69	0.341526	0.65	0.374	1.14128e-64	CD14+ Monocytes_PE	CD14+ Monocytes
H1FX	1.87355e-13	-0.250068	0.355	0.521	4.9917e-09	MAIT_Normal	MAIT		RHEB	4.19766e-80	0.341398	0.445	0.181	1.11838e-75	CD14+ Monocytes_PE	CD14+ Monocytes
RPL13A	1.53787e-127	-0.259138	0.976	0.999	4.09734e-123	MAIT_Normal	MAIT		HSPE1	5.72709e-64	0.340812	0.499	0.251	1.52587e-59	CD14+ Monocytes_PE	CD14+ Monocytes
IGLV2-14	3.15057e-34	-0.274248	0.013	0.177	8.39406e-30	MAIT_Normal	MAIT		GNA15	7.14224e-80	0.339846	0.401	0.152	1.90291e-75	CD14+ Monocytes_PE	CD14+ Monocytes
HLA-G	1.10905e-29	-0.299764	0.012	0.153	2.95483e-25	MAIT_Normal	MAIT		PSMD8	3.55187e-70	0.338913	0.62	0.347	9.46325e-66	CD14+ Monocytes_PE	CD14+ Monocytes
CD81	1.44214e-25	-0.309071	0.536	0.766	3.84228e-21	MAIT_Normal	MAIT		RASGEF1B	1.11677e-85	0.33864	0.324	0.095	2.97541e-81	CD14+ Monocytes_PE	CD14+ Monocytes
AC004448.2	1.11767e-38	-0.335579	0.058	0.277	2.9778e-34	MAIT_Normal	MAIT		UBE2J1	3.10603e-78	0.337752	0.439	0.177	8.27539e-74	CD14+ Monocytes_PE	CD14+ Monocytes
RPS26	7.79064e-81	-0.343268	0.945	0.981	2.07566e-76	MAIT_Normal	MAIT		NFKBID	2.86136e-87	0.337273	0.335	0.1	7.62352e-83	CD14+ Monocytes_PE	CD14+ Monocytes
RPS20	2.84155e-94	-0.452324	0.715	0.951	7.57074e-90	MAIT_Normal	MAIT		SNX9	5.70006e-101	0.334924	0.324	0.08	1.51867e-96	CD14+ Monocytes_PE	CD14+ Monocytes
RPS4Y1	1.21639e-117	-0.823335	0.342	0.96	3.24083e-113	MAIT_Normal	MAIT		MRPS6	5.64093e-64	0.334819	0.486	0.24	1.50291e-59	CD14+ Monocytes_PE	CD14+ Monocytes
GNAS	2.59935e-204	0.455128	0.66	0.37	6.92546e-200	NK cells_LM	NK cells		HMOX1	3.9207e-48	0.334194	0.519	0.317	1.04459e-43	CD14+ Monocytes_PE	CD14+ Monocytes
CD38	6.69446e-140	0.399339	0.494	0.232	1.78361e-135	NK cells_LM	NK cells		MT-ATP8	1.5342e-76	0.333251	0.866	0.724	4.08757e-72	CD14+ Monocytes_PE	CD14+ Monocytes
FKBP5	2.62528e-151	0.39429	0.282	0.074	6.99454e-147	NK cells_LM	NK cells		NEK6	2.15911e-80	0.330936	0.374	0.131	5.75252e-76	CD14+ Monocytes_PE	CD14+ Monocytes
DDIT4	2.23931e-122	0.391717	0.571	0.342	5.96619e-118	NK cells_LM	NK cells		PTPN7	2.64712e-119	0.330926	0.311	0.058	7.05272e-115	CD14+ Monocytes_PE	CD14+ Monocytes
KLRC1	6.52169e-106	0.388985	0.366	0.161	1.73757e-101	NK cells_LM	NK cells		QSOX1	3.1783e-65	0.330645	0.467	0.224	8.46794e-61	CD14+ Monocytes_PE	CD14+ Monocytes
S100A9	4.02739e-107	0.363161	0.284	0.101	1.07302e-102	NK cells_LM	NK cells		ADAM9	8.60797e-98	0.330556	0.329	0.085	2.29342e-93	CD14+ Monocytes_PE	CD14+ Monocytes
JUND	2.86447e-111	0.354844	0.518	0.291	7.63181e-107	NK cells_LM	NK cells		PRDX1	4.27968e-64	0.330195	0.717	0.518	1.14024e-59	CD14+ Monocytes_PE	CD14+ Monocytes
TMIGD2	1.14135e-117	0.335788	0.273	0.087	3.0409e-113	NK cells_LM	NK cells		PCBP2	1.25412e-81	0.329821	0.83	0.632	3.34136e-77	CD14+ Monocytes_PE	CD14+ Monocytes
SOCS1	1.9102e-113	0.334721	0.233	0.066	5.08934e-109	NK cells_LM	NK cells		MYOF	1.69037e-97	0.329761	0.3	0.07	4.50366e-93	CD14+ Monocytes_PE	CD14+ Monocytes
S100A8	1.93765e-90	0.333748	0.222	0.072	5.16248e-86	NK cells_LM	NK cells		CCL24	8.19846e-100	0.328594	0.134	0.001	2.18431e-95	CD14+ Monocytes_PE	CD14+ Monocytes
BIN1	3.1436e-100	0.316795	0.592	0.357	8.37548e-96	NK cells_LM	NK cells		NUTF2	2.7637e-68	0.326195	0.494	0.23	7.36331e-64	CD14+ Monocytes_PE	CD14+ Monocytes
HBB	9.6549e-134	0.306163	0.147	0.009	2.57235e-129	NK cells_LM	NK cells		YWHAG	1.14056e-62	0.326139	0.465	0.224	3.0388e-58	CD14+ Monocytes_PE	CD14+ Monocytes
FCER1G	1.04828e-116	0.302085	0.823	0.635	2.79294e-112	NK cells_LM	NK cells		ARID5B	4.15289e-77	0.325667	0.31	0.094	1.10646e-72	CD14+ Monocytes_PE	CD14+ Monocytes
IFI6	6.57803e-68	0.301105	0.393	0.227	1.75258e-63	NK cells_LM	NK cells		CD44	4.53853e-104	0.324827	0.898	0.778	1.2092e-99	CD14+ Monocytes_PE	CD14+ Monocytes
NFKBIA	6.16932e-77	0.293515	0.47	0.27	1.64369e-72	NK cells_LM	NK cells		SLC11A1	8.96029e-65	0.323182	0.75	0.583	2.38729e-60	CD14+ Monocytes_PE	CD14+ Monocytes
IRF7	6.36582e-74	0.284718	0.357	0.183	1.69605e-69	NK cells_LM	NK cells		RNF145	3.0027e-73	0.322092	0.458	0.194	8.00009e-69	CD14+ Monocytes_PE	CD14+ Monocytes
PTPN6	9.78084e-74	0.280995	0.621	0.412	2.60591e-69	NK cells_LM	NK cells		TUBB6	3.76099e-107	0.321366	0.293	0.059	1.00204e-102	CD14+ Monocytes_PE	CD14+ Monocytes
IGFBP7	1.47161e-66	0.276459	0.519	0.327	3.92082e-62	NK cells_LM	NK cells		WDR1	1.9918e-59	0.319805	0.635	0.394	5.30676e-55	CD14+ Monocytes_PE	CD14+ Monocytes
XCL2	1.72663e-51	0.271268	0.429	0.282	4.60026e-47	NK cells_LM	NK cells		TXNDC17	9.6294e-59	0.318311	0.602	0.355	2.56556e-54	CD14+ Monocytes_PE	CD14+ Monocytes
SYK	1.07115e-75	0.267132	0.363	0.18	2.85386e-71	NK cells_LM	NK cells		DNAJB1	1.63043e-57	0.317497	0.353	0.146	4.34395e-53	CD14+ Monocytes_PE	CD14+ Monocytes
OAS1	7.95424e-82	0.266838	0.254	0.098	2.11925e-77	NK cells_LM	NK cells		GABARAPL1	6.60108e-88	0.317144	0.292	0.074	1.75873e-83	CD14+ Monocytes_PE	CD14+ Monocytes
LAIR1	1.47502e-70	0.266052	0.448	0.249	3.92989e-66	NK cells_LM	NK cells		HSPA8	1.45334e-72	0.316611	0.834	0.68	3.87213e-68	CD14+ Monocytes_PE	CD14+ Monocytes
ISG15	1.36143e-48	0.266023	0.488	0.345	3.62726e-44	NK cells_LM	NK cells		PIM1	4.51745e-70	0.31638	0.298	0.096	1.20358e-65	CD14+ Monocytes_PE	CD14+ Monocytes
MYOM2	5.61505e-51	0.262588	0.463	0.29	1.49602e-46	NK cells_LM	NK cells		ATP2B1	5.76779e-49	0.313366	0.703	0.525	1.53671e-44	CD14+ Monocytes_PE	CD14+ Monocytes
HIST1H1E	8.37505e-52	0.259348	0.493	0.34	2.23137e-47	NK cells_LM	NK cells		NDUFS5	2.16537e-65	0.311987	0.754	0.544	5.7692e-61	CD14+ Monocytes_PE	CD14+ Monocytes
XIST	4.49708e-155	0.258563	0.144	0	1.19816e-150	NK cells_LM	NK cells		IL1RAP	7.19366e-77	0.310881	0.297	0.087	1.91661e-72	CD14+ Monocytes_PE	CD14+ Monocytes
STAT1	2.87287e-60	0.258088	0.421	0.25	7.65419e-56	NK cells_LM	NK cells		RAPH1	3.99731e-147	0.310383	0.238	0.015	1.065e-142	CD14+ Monocytes_PE	CD14+ Monocytes
FP671120.4	1.018e-64	0.254367	0.685	0.547	2.71227e-60	NK cells_LM	NK cells		RAB5C	1.02887e-56	0.309516	0.662	0.435	2.74122e-52	CD14+ Monocytes_PE	CD14+ Monocytes
GSAP	4.51312e-55	0.250493	0.436	0.27	1.20243e-50	NK cells_LM	NK cells		GNG10	1.75739e-62	0.309181	0.478	0.23	4.6822e-58	CD14+ Monocytes_PE	CD14+ Monocytes
RPL13A	1.945e-307	-0.262041	0.899	0.965	5.18206e-303	NK cells_Normal	NK cells		PSD3	1.10845e-129	0.30912	0.193	0.007	2.95324e-125	CD14+ Monocytes_PE	CD14+ Monocytes
CCL5	1.76747e-243	-0.265219	0.813	0.898	4.70908e-239	NK cells_Normal	NK cells		TUBB4B	3.17135e-61	0.306632	0.42	0.192	8.44942e-57	CD14+ Monocytes_PE	CD14+ Monocytes
PRMT2	1.81983e-122	-0.265236	0.617	0.74	4.84858e-118	NK cells_Normal	NK cells		GPR183	1.09761e-91	0.306461	0.279	0.063	2.92436e-87	CD14+ Monocytes_PE	CD14+ Monocytes
KIR3DL2	5.62247e-72	-0.276438	0.08	0.21	1.498e-67	NK cells_Normal	NK cells		DAB2	2.98961e-121	0.306149	0.248	0.03	7.96523e-117	CD14+ Monocytes_PE	CD14+ Monocytes
KLRC2	5.24113e-97	-0.315902	0.564	0.675	1.39639e-92	NK cells_Normal	NK cells		CD300E	2.14924e-42	0.30611	0.492	0.301	5.72622e-38	CD14+ Monocytes_PE	CD14+ Monocytes
CD52	7.706e-218	-0.398824	0.639	0.814	2.05311e-213	NK cells_Normal	NK cells		EZR	1.12289e-36	0.305529	0.525	0.339	2.99172e-32	CD14+ Monocytes_PE	CD14+ Monocytes
RPS20	2.30741e-225	-0.399705	0.546	0.765	6.14763e-221	NK cells_Normal	NK cells		HAVCR2	5.69896e-72	0.304336	0.348	0.125	1.51837e-67	CD14+ Monocytes_PE	CD14+ Monocytes
PDE3B	1.12276e-153	-0.43054	0.139	0.37	2.99138e-149	NK cells_Normal	NK cells		KRAS	2.87847e-55	0.303319	0.475	0.244	7.6691e-51	CD14+ Monocytes_PE	CD14+ Monocytes
IL32	2.20799e-200	-0.470468	0.53	0.773	5.88275e-196	NK cells_Normal	NK cells		SQLE	2.87694e-106	0.30331	0.215	0.026	7.66504e-102	CD14+ Monocytes_PE	CD14+ Monocytes
CD3E	3.70405e-212	-0.577531	0.295	0.599	9.86871e-208	NK cells_Normal	NK cells		TIMM8B	1.14995e-55	0.302705	0.547	0.302	3.0638e-51	CD14+ Monocytes_PE	CD14+ Monocytes
HLA-G	1.16482e-285	-0.616529	0.007	0.277	3.10343e-281	NK cells_Normal	NK cells		ATF3	1.56324e-94	0.300927	0.207	0.029	4.16495e-90	CD14+ Monocytes_PE	CD14+ Monocytes
RPS4Y1	0	-0.69852	0.31	0.813	0	NK cells_Normal	NK cells		ACP5	9.93678e-59	0.300774	0.256	0.083	2.64746e-54	CD14+ Monocytes_PE	CD14+ Monocytes
									PLEKHO2	3.51471e-59	0.299436	0.412	0.188	9.36425e-55	CD14+ Monocytes_PE	CD14+ Monocytes
									MMP19	7.04966e-124	0.29907	0.171	0.003	1.87824e-119	CD14+ Monocytes_PE	CD14+ Monocytes
									CD14	6.03956e-95	0.297829	0.844	0.796	1.60912e-90	CD14+ Monocytes_PE	CD14+ Monocytes
									RAPGEF1	3.18406e-47	0.295919	0.534	0.318	8.48328e-43	CD14+ Monocytes_PE	CD14+ Monocytes
									SIRPA	5.37239e-55	0.295848	0.476	0.243	1.43136e-50	CD14+ Monocytes_PE	CD14+ Monocytes
									VDR	1.0642e-93	0.294252	0.263	0.054	2.83535e-89	CD14+ Monocytes_PE	CD14+ Monocytes
									MYC	3.62238e-59	0.293974	0.304	0.113	9.65112e-55	CD14+ Monocytes_PE	CD14+ Monocytes
									ZYX	1.15556e-81	0.292769	0.835	0.714	3.07875e-77	CD14+ Monocytes_PE	CD14+ Monocytes
									RFX2	4.18837e-65	0.292703	0.291	0.096	1.11591e-60	CD14+ Monocytes_PE	CD14+ Monocytes
									ICAM1	2.30992e-61	0.292111	0.323	0.12	6.15432e-57	CD14+ Monocytes_PE	CD14+ Monocytes
									KDM6B	3.17957e-44	0.291703	0.427	0.233	8.47134e-40	CD14+ Monocytes_PE	CD14+ Monocytes
									NPC2	1.09704e-89	0.291317	0.852	0.765	2.92285e-85	CD14+ Monocytes_PE	CD14+ Monocytes
									S100A11	0	0.291099	0.94	0.954	0	CD14+ Monocytes_PE	CD14+ Monocytes
									NRIP1	8.90102e-55	0.290992	0.398	0.184	2.3715e-50	CD14+ Monocytes_PE	CD14+ Monocytes
									TBL2	1.17203e-120	0.290849	0.253	0.032	3.12265e-116	CD14+ Monocytes_PE	CD14+ Monocytes
									ATP1B3	3.77674e-50	0.28795	0.513	0.289	1.00624e-45	CD14+ Monocytes_PE	CD14+ Monocytes
									SH3BGRL3	0	0.287777	0.984	0.983	0	CD14+ Monocytes_PE	CD14+ Monocytes
									NECTIN2	7.39057e-110	0.28723	0.252	0.038	1.96907e-105	CD14+ Monocytes_PE	CD14+ Monocytes
									YBX1	2.48376e-120	0.287106	0.889	0.817	6.61749e-116	CD14+ Monocytes_PE	CD14+ Monocytes
									DYNLL1	9.97174e-52	0.286508	0.739	0.581	2.65677e-47	CD14+ Monocytes_PE	CD14+ Monocytes
									HSP90B1	7.09281e-40	0.286343	0.686	0.523	1.88974e-35	CD14+ Monocytes_PE	CD14+ Monocytes
									CALM3	2.73288e-46	0.285962	0.645	0.432	7.2812e-42	CD14+ Monocytes_PE	CD14+ Monocytes
									PGAM1	1.14576e-52	0.285483	0.728	0.553	3.05265e-48	CD14+ Monocytes_PE	CD14+ Monocytes
									TREM2	2.40553e-133	0.285133	0.173	0.001	6.40906e-129	CD14+ Monocytes_PE	CD14+ Monocytes
									NFAT5	1.97481e-45	0.285031	0.425	0.223	5.26148e-41	CD14+ Monocytes_PE	CD14+ Monocytes
									RNASE1	9.71162e-78	0.284836	0.164	0.021	2.58747e-73	CD14+ Monocytes_PE	CD14+ Monocytes
									SNRPB	4.06978e-49	0.283962	0.605	0.371	1.08431e-44	CD14+ Monocytes_PE	CD14+ Monocytes
									RNF141	8.17243e-62	0.283778	0.339	0.129	2.17738e-57	CD14+ Monocytes_PE	CD14+ Monocytes
									PDLIM7	2.65451e-61	0.283271	0.327	0.123	7.07242e-57	CD14+ Monocytes_PE	CD14+ Monocytes
									GUK1	3.45299e-54	0.283136	0.783	0.586	9.1998e-50	CD14+ Monocytes_PE	CD14+ Monocytes
									S100A10	1.62174e-154	0.282974	0.959	0.94	4.32081e-150	CD14+ Monocytes_PE	CD14+ Monocytes
									ATP5MD	1.44968e-53	0.282701	0.752	0.536	3.86238e-49	CD14+ Monocytes_PE	CD14+ Monocytes
									GPI	1.63543e-46	0.282375	0.542	0.323	4.35727e-42	CD14+ Monocytes_PE	CD14+ Monocytes
									PPIF	1.28311e-46	0.281852	0.354	0.169	3.4186e-42	CD14+ Monocytes_PE	CD14+ Monocytes
									CDC37	1.65038e-47	0.281839	0.697	0.49	4.39709e-43	CD14+ Monocytes_PE	CD14+ Monocytes
									SNRPD1	1.21542e-52	0.281816	0.504	0.266	3.23823e-48	CD14+ Monocytes_PE	CD14+ Monocytes
									CD82	5.42936e-68	0.281711	0.271	0.082	1.44654e-63	CD14+ Monocytes_PE	CD14+ Monocytes
									ATXN1	5.54431e-39	0.281668	0.59	0.396	1.47717e-34	CD14+ Monocytes_PE	CD14+ Monocytes
									ROMO1	4.48074e-47	0.281392	0.673	0.434	1.1938e-42	CD14+ Monocytes_PE	CD14+ Monocytes
									SRA1	1.96846e-47	0.281154	0.544	0.317	5.24457e-43	CD14+ Monocytes_PE	CD14+ Monocytes
									CLEC10A	1.24532e-56	0.280387	0.247	0.078	3.3179e-52	CD14+ Monocytes_PE	CD14+ Monocytes
									MTHFS	1.21208e-58	0.279302	0.383	0.164	3.22934e-54	CD14+ Monocytes_PE	CD14+ Monocytes
									SELENOS	2.18341e-56	0.27915	0.433	0.2	5.81726e-52	CD14+ Monocytes_PE	CD14+ Monocytes
									ORMDL2	1.75163e-68	0.278671	0.36	0.132	4.66686e-64	CD14+ Monocytes_PE	CD14+ Monocytes
									BCAT1	4.53309e-93	0.278636	0.246	0.047	1.20775e-88	CD14+ Monocytes_PE	CD14+ Monocytes
									RGS10	1.82653e-46	0.277584	0.694	0.475	4.86642e-42	CD14+ Monocytes_PE	CD14+ Monocytes
									VASP	1.53383e-48	0.277415	0.707	0.533	4.08657e-44	CD14+ Monocytes_PE	CD14+ Monocytes
									NFE2L2	2.43452e-41	0.277048	0.538	0.338	6.48628e-37	CD14+ Monocytes_PE	CD14+ Monocytes
									H3F3B	1.08273e-217	0.27695	0.97	0.931	2.88471e-213	CD14+ Monocytes_PE	CD14+ Monocytes
									METRNL	6.36572e-47	0.276734	0.458	0.245	1.69602e-42	CD14+ Monocytes_PE	CD14+ Monocytes
									CHMP4B	1.68132e-51	0.274802	0.427	0.207	4.47955e-47	CD14+ Monocytes_PE	CD14+ Monocytes
									SLC25A19	4.71236e-96	0.274618	0.236	0.04	1.25551e-91	CD14+ Monocytes_PE	CD14+ Monocytes
									YWHAE	1.34482e-45	0.274574	0.621	0.406	3.583e-41	CD14+ Monocytes_PE	CD14+ Monocytes
									COX7A2	2.65528e-54	0.274491	0.793	0.608	7.07445e-50	CD14+ Monocytes_PE	CD14+ Monocytes
									PLSCR1	2.4357e-41	0.274305	0.627	0.426	6.48945e-37	CD14+ Monocytes_PE	CD14+ Monocytes
									HPCAL1	5.72917e-43	0.274281	0.494	0.293	1.52642e-38	CD14+ Monocytes_PE	CD14+ Monocytes
									PARVB	5.83686e-55	0.274004	0.418	0.195	1.55511e-50	CD14+ Monocytes_PE	CD14+ Monocytes
									MAP3K20	2.14549e-47	0.273863	0.418	0.212	5.71624e-43	CD14+ Monocytes_PE	CD14+ Monocytes
									SNX8	9.55505e-77	0.273704	0.257	0.065	2.54575e-72	CD14+ Monocytes_PE	CD14+ Monocytes
									APOC1	1.81249e-94	0.273372	0.123	0	4.829e-90	CD14+ Monocytes_PE	CD14+ Monocytes
									C4orf3	2.17722e-48	0.271606	0.737	0.553	5.80077e-44	CD14+ Monocytes_PE	CD14+ Monocytes
									HSBP1	5.9477e-45	0.271546	0.702	0.527	1.58464e-40	CD14+ Monocytes_PE	CD14+ Monocytes
									TOMM5	2.43628e-49	0.27105	0.489	0.262	6.49098e-45	CD14+ Monocytes_PE	CD14+ Monocytes
									EGR3	4.72999e-119	0.270973	0.166	0.004	1.26021e-114	CD14+ Monocytes_PE	CD14+ Monocytes
									PPP1R15A	1.98162e-38	0.270648	0.485	0.292	5.27963e-34	CD14+ Monocytes_PE	CD14+ Monocytes
									JUNB	5.20146e-60	0.269097	0.831	0.729	1.38583e-55	CD14+ Monocytes_PE	CD14+ Monocytes
									PTGER2	1.31124e-62	0.268894	0.275	0.089	3.49354e-58	CD14+ Monocytes_PE	CD14+ Monocytes
									NHP2	4.27828e-46	0.268636	0.522	0.301	1.13986e-41	CD14+ Monocytes_PE	CD14+ Monocytes
									IRAK2	1.033e-110	0.268316	0.183	0.012	2.75222e-106	CD14+ Monocytes_PE	CD14+ Monocytes
									ARPC1A	1.03116e-50	0.268128	0.414	0.201	2.74732e-46	CD14+ Monocytes_PE	CD14+ Monocytes
									TPRG1	1.08087e-114	0.267866	0.178	0.009	2.87977e-110	CD14+ Monocytes_PE	CD14+ Monocytes
									HLA-DQA1	6.81239e-24	0.267777	0.472	0.343	1.81503e-19	CD14+ Monocytes_PE	CD14+ Monocytes
									ANKH	2.31209e-62	0.267609	0.228	0.062	6.16009e-58	CD14+ Monocytes_PE	CD14+ Monocytes
									EMP3	6.71302e-100	0.266291	0.914	0.868	1.78855e-95	CD14+ Monocytes_PE	CD14+ Monocytes
									ALDOA	6.01312e-101	0.265785	0.9	0.816	1.60208e-96	CD14+ Monocytes_PE	CD14+ Monocytes
									ACTR3	2.15685e-46	0.26446	0.746	0.561	5.74651e-42	CD14+ Monocytes_PE	CD14+ Monocytes
									MYL12B	7.44795e-67	0.264245	0.845	0.703	1.98436e-62	CD14+ Monocytes_PE	CD14+ Monocytes
									BZW1	2.70739e-41	0.263639	0.499	0.292	7.2133e-37	CD14+ Monocytes_PE	CD14+ Monocytes
									FKBP2	6.11913e-46	0.262944	0.48	0.256	1.63032e-41	CD14+ Monocytes_PE	CD14+ Monocytes
									ACSL1	1.52734e-37	0.262501	0.407	0.223	4.06929e-33	CD14+ Monocytes_PE	CD14+ Monocytes
									LIPA	1.98583e-48	0.262448	0.332	0.144	5.29084e-44	CD14+ Monocytes_PE	CD14+ Monocytes
									EHD4	8.51037e-58	0.262345	0.305	0.113	2.26742e-53	CD14+ Monocytes_PE	CD14+ Monocytes
									CALM1	7.61925e-69	0.26221	0.886	0.754	2.03e-64	CD14+ Monocytes_PE	CD14+ Monocytes
									NDUFB2	3.64898e-52	0.26215	0.781	0.625	9.72198e-48	CD14+ Monocytes_PE	CD14+ Monocytes
									NAB2	3.61936e-108	0.261719	0.212	0.023	9.64307e-104	CD14+ Monocytes_PE	CD14+ Monocytes
									ATF5	1.09915e-43	0.260058	0.297	0.132	2.92848e-39	CD14+ Monocytes_PE	CD14+ Monocytes
									IFI30	6.38619e-271	0.25959	0.911	0.972	1.70147e-266	CD14+ Monocytes_PE	CD14+ Monocytes
									ADRM1	6.47687e-44	0.259565	0.481	0.271	1.72563e-39	CD14+ Monocytes_PE	CD14+ Monocytes
									SLC43A3	2.83167e-66	0.25943	0.31	0.103	7.54442e-62	CD14+ Monocytes_PE	CD14+ Monocytes
									CD53	9.48356e-42	0.259314	0.705	0.509	2.52671e-37	CD14+ Monocytes_PE	CD14+ Monocytes
									ARF4	1.46776e-43	0.259184	0.423	0.223	3.91055e-39	CD14+ Monocytes_PE	CD14+ Monocytes
									CXCL2	1.72654e-90	0.258652	0.132	0.004	4.60001e-86	CD14+ Monocytes_PE	CD14+ Monocytes
									FAM107B	4.03232e-40	0.258529	0.416	0.22	1.07433e-35	CD14+ Monocytes_PE	CD14+ Monocytes
									CD151	8.82763e-43	0.258274	0.394	0.203	2.35195e-38	CD14+ Monocytes_PE	CD14+ Monocytes
									CCT5	5.2777e-41	0.258193	0.519	0.314	1.40614e-36	CD14+ Monocytes_PE	CD14+ Monocytes
									CTNNB1	4.13981e-40	0.258096	0.506	0.297	1.10297e-35	CD14+ Monocytes_PE	CD14+ Monocytes
									NDUFA6	2.45604e-41	0.258082	0.528	0.313	6.54364e-37	CD14+ Monocytes_PE	CD14+ Monocytes
									HBB	1.61669e-67	0.257993	0.118	0.009	4.30736e-63	CD14+ Monocytes_PE	CD14+ Monocytes
									TUBB	3.5988e-32	0.257872	0.538	0.371	9.58828e-28	CD14+ Monocytes_PE	CD14+ Monocytes
									CCT2	9.85708e-47	0.257134	0.416	0.208	2.62622e-42	CD14+ Monocytes_PE	CD14+ Monocytes
									SNRPG	1.7124e-41	0.256966	0.63	0.408	4.56236e-37	CD14+ Monocytes_PE	CD14+ Monocytes
									ADAM17	1.43566e-40	0.256562	0.388	0.203	3.82502e-36	CD14+ Monocytes_PE	CD14+ Monocytes
									RFLNB	3.10802e-53	0.255893	0.267	0.094	8.28069e-49	CD14+ Monocytes_PE	CD14+ Monocytes
									CEP170	1.40441e-38	0.253919	0.456	0.261	3.74177e-34	CD14+ Monocytes_PE	CD14+ Monocytes
									ANXA2	4.40115e-70	0.25365	0.834	0.76	1.1726e-65	CD14+ Monocytes_PE	CD14+ Monocytes
									ARID5A	3.10599e-57	0.252989	0.304	0.113	8.27529e-53	CD14+ Monocytes_PE	CD14+ Monocytes
									CIB1	1.6897e-37	0.251997	0.694	0.493	4.50188e-33	CD14+ Monocytes_PE	CD14+ Monocytes
									PDIA6	1.19325e-36	0.251313	0.46	0.27	3.17918e-32	CD14+ Monocytes_PE	CD14+ Monocytes
									MAN1A1	1.95208e-46	0.251199	0.367	0.169	5.20092e-42	CD14+ Monocytes_PE	CD14+ Monocytes
									SOD2	4.20469e-22	0.251028	0.628	0.54	1.12026e-17	CD14+ Monocytes_PE	CD14+ Monocytes
									PLEC	3.89757e-31	0.251005	0.567	0.387	1.03843e-26	CD14+ Monocytes_PE	CD14+ Monocytes
									SEC61B	3.34563e-50	0.250928	0.799	0.65	8.91377e-46	CD14+ Monocytes_PE	CD14+ Monocytes
									TMEM51	1.15103e-113	0.250886	0.197	0.015	3.06669e-109	CD14+ Monocytes_PE	CD14+ Monocytes
									MTHFD2	3.04451e-46	0.250865	0.367	0.172	8.1115e-42	CD14+ Monocytes_PE	CD14+ Monocytes
									GLIPR2	7.46385e-38	0.250626	0.716	0.529	1.98859e-33	CD14+ Monocytes_PE	CD14+ Monocytes
									ATP6V1F	1.33766e-38	0.250478	0.733	0.568	3.56393e-34	CD14+ Monocytes_PE	CD14+ Monocytes
									MAP4K4	3.56761e-27	-0.250411	0.275	0.408	9.50519e-23	CD14+ Monocytes_Normal	CD14+ Monocytes
									CREBRF	5.57713e-36	-0.250594	0.088	0.238	1.48591e-31	CD14+ Monocytes_Normal	CD14+ Monocytes
									USP25	1.4098e-29	-0.250624	0.198	0.338	3.75612e-25	CD14+ Monocytes_Normal	CD14+ Monocytes
									TRG-AS1	6.59451e-38	-0.251456	0.075	0.227	1.75697e-33	CD14+ Monocytes_Normal	CD14+ Monocytes
									TBC1D8	3.89382e-35	-0.251521	0.09	0.238	1.03743e-30	CD14+ Monocytes_Normal	CD14+ Monocytes
									ARAP1	2.0904e-29	-0.251734	0.366	0.485	5.56946e-25	CD14+ Monocytes_Normal	CD14+ Monocytes
									SLC22A15	9.52042e-39	-0.252066	0.058	0.205	2.53653e-34	CD14+ Monocytes_Normal	CD14+ Monocytes
									SLC40A1	2.94647e-53	-0.252132	0.013	0.174	7.85029e-49	CD14+ Monocytes_Normal	CD14+ Monocytes
									CFLAR	1.37601e-29	-0.252295	0.348	0.48	3.6661e-25	CD14+ Monocytes_Normal	CD14+ Monocytes
									VPS8	1.7806e-34	-0.253418	0.124	0.277	4.74406e-30	CD14+ Monocytes_Normal	CD14+ Monocytes
									EHBP1L1	9.26456e-28	-0.253705	0.281	0.409	2.46836e-23	CD14+ Monocytes_Normal	CD14+ Monocytes
									ALYREF	4.56495e-39	-0.254933	0.092	0.252	1.21624e-34	CD14+ Monocytes_Normal	CD14+ Monocytes
									OGT	9.37292e-32	-0.254962	0.176	0.326	2.49723e-27	CD14+ Monocytes_Normal	CD14+ Monocytes
									PARP4	4.70133e-30	-0.255056	0.201	0.339	1.25258e-25	CD14+ Monocytes_Normal	CD14+ Monocytes
									SUMF1	2.94356e-29	-0.255091	0.192	0.331	7.84254e-25	CD14+ Monocytes_Normal	CD14+ Monocytes
									TGFB1	2.46445e-40	-0.256102	0.542	0.665	6.56602e-36	CD14+ Monocytes_Normal	CD14+ Monocytes
									WDFY2	2.63132e-28	-0.256654	0.26	0.393	7.01062e-24	CD14+ Monocytes_Normal	CD14+ Monocytes
									PTPN18	5.90719e-30	-0.256816	0.249	0.384	1.57385e-25	CD14+ Monocytes_Normal	CD14+ Monocytes
									ARID1B	6.32412e-30	-0.256819	0.272	0.41	1.68493e-25	CD14+ Monocytes_Normal	CD14+ Monocytes
									ZFAS1	1.57107e-44	-0.256879	0.585	0.689	4.1858e-40	CD14+ Monocytes_Normal	CD14+ Monocytes
									AC020656.1	9.63757e-18	-0.257275	0.26	0.351	2.56774e-13	CD14+ Monocytes_Normal	CD14+ Monocytes
									PRKCD	6.9787e-30	-0.257323	0.281	0.414	1.85933e-25	CD14+ Monocytes_Normal	CD14+ Monocytes
									OSCAR	1.22261e-29	-0.258043	0.263	0.402	3.2574e-25	CD14+ Monocytes_Normal	CD14+ Monocytes
									BTN3A2	2.82315e-39	-0.258489	0.086	0.244	7.52173e-35	CD14+ Monocytes_Normal	CD14+ Monocytes
									PRKAG2	5.39513e-29	-0.259358	0.283	0.415	1.43742e-24	CD14+ Monocytes_Normal	CD14+ Monocytes
									TBL1X	5.36947e-31	-0.259359	0.191	0.341	1.43059e-26	CD14+ Monocytes_Normal	CD14+ Monocytes
									BCL7C	3.04611e-40	-0.259472	0.092	0.252	8.11576e-36	CD14+ Monocytes_Normal	CD14+ Monocytes
									ERBIN	2.79207e-29	-0.259613	0.244	0.379	7.43892e-25	CD14+ Monocytes_Normal	CD14+ Monocytes
									BPTF	1.32241e-30	-0.260088	0.295	0.434	3.5233e-26	CD14+ Monocytes_Normal	CD14+ Monocytes
									KCNQ1	1.55116e-35	-0.260159	0.119	0.27	4.13276e-31	CD14+ Monocytes_Normal	CD14+ Monocytes
									BCAS3	7.40339e-32	-0.260225	0.14	0.288	1.97248e-27	CD14+ Monocytes_Normal	CD14+ Monocytes
									CCDC88C	5.40343e-40	-0.260531	0.068	0.222	1.43964e-35	CD14+ Monocytes_Normal	CD14+ Monocytes
									TNFSF13	1.25404e-32	-0.261566	0.241	0.398	3.34115e-28	CD14+ Monocytes_Normal	CD14+ Monocytes
									USP3	1.0189e-36	-0.261844	0.463	0.597	2.71465e-32	CD14+ Monocytes_Normal	CD14+ Monocytes
									SH3KBP1	1.14643e-36	-0.263149	0.474	0.596	3.05443e-32	CD14+ Monocytes_Normal	CD14+ Monocytes
									EFHD2	1.24997e-44	-0.26365	0.573	0.679	3.3303e-40	CD14+ Monocytes_Normal	CD14+ Monocytes
									CAPNS1	7.24072e-38	-0.263788	0.44	0.563	1.92914e-33	CD14+ Monocytes_Normal	CD14+ Monocytes
									INPP4A	1.47761e-33	-0.263964	0.176	0.329	3.93678e-29	CD14+ Monocytes_Normal	CD14+ Monocytes
									SNX27	6.53273e-33	-0.264575	0.188	0.335	1.74052e-28	CD14+ Monocytes_Normal	CD14+ Monocytes
									PRF1	4.29121e-33	-0.264667	0.025	0.142	1.14331e-28	CD14+ Monocytes_Normal	CD14+ Monocytes
									KIAA0319L	1.62329e-37	-0.266444	0.112	0.273	4.32492e-33	CD14+ Monocytes_Normal	CD14+ Monocytes
									AP1S2	8.55982e-52	-0.266799	0.662	0.782	2.28059e-47	CD14+ Monocytes_Normal	CD14+ Monocytes
									N4BP2L2	3.37438e-34	-0.267304	0.365	0.504	8.99037e-30	CD14+ Monocytes_Normal	CD14+ Monocytes
									ECI1	3.66932e-52	-0.267913	0.041	0.216	9.77617e-48	CD14+ Monocytes_Normal	CD14+ Monocytes
									PAN3	1.84905e-33	-0.268446	0.274	0.43	4.92642e-29	CD14+ Monocytes_Normal	CD14+ Monocytes
									DIAPH2	7.39859e-33	-0.268597	0.364	0.503	1.97121e-28	CD14+ Monocytes_Normal	CD14+ Monocytes
									GAS5	9.08501e-37	-0.268846	0.397	0.547	2.42052e-32	CD14+ Monocytes_Normal	CD14+ Monocytes
									TLE5	8.03019e-27	-0.269141	0.325	0.441	2.13948e-22	CD14+ Monocytes_Normal	CD14+ Monocytes
									ARHGAP9	9.36474e-33	-0.269269	0.208	0.362	2.49505e-28	CD14+ Monocytes_Normal	CD14+ Monocytes
									CD300LF	9.71241e-37	-0.269653	0.129	0.288	2.58768e-32	CD14+ Monocytes_Normal	CD14+ Monocytes
									PELI2	3.18668e-38	-0.27039	0.119	0.283	8.49026e-34	CD14+ Monocytes_Normal	CD14+ Monocytes
									PPP2R5A	2.61317e-39	-0.270695	0.111	0.274	6.96226e-35	CD14+ Monocytes_Normal	CD14+ Monocytes
									RELL1	1.52945e-40	-0.271181	0.08	0.24	4.07492e-36	CD14+ Monocytes_Normal	CD14+ Monocytes
									ZNF652	1.71506e-39	-0.271458	0.109	0.271	4.56942e-35	CD14+ Monocytes_Normal	CD14+ Monocytes
									NACC2	2.52657e-40	-0.27194	0.097	0.26	6.73153e-36	CD14+ Monocytes_Normal	CD14+ Monocytes
									TBC1D9	1.12881e-42	-0.272131	0.083	0.251	3.00748e-38	CD14+ Monocytes_Normal	CD14+ Monocytes
									SULF2	1.19e-33	-0.272179	0.267	0.426	3.17051e-29	CD14+ Monocytes_Normal	CD14+ Monocytes
									CALHM6	5.02026e-31	-0.272469	0.241	0.388	1.33755e-26	CD14+ Monocytes_Normal	CD14+ Monocytes
									NBPF14	5.19e-32	-0.272537	0.209	0.356	1.38277e-27	CD14+ Monocytes_Normal	CD14+ Monocytes
									FES	3.49178e-33	-0.272594	0.216	0.363	9.30316e-29	CD14+ Monocytes_Normal	CD14+ Monocytes
									ZNF609	4.30761e-33	-0.272867	0.221	0.369	1.14768e-28	CD14+ Monocytes_Normal	CD14+ Monocytes
									FGD2	7.38964e-40	-0.273408	0.139	0.307	1.96882e-35	CD14+ Monocytes_Normal	CD14+ Monocytes
									KIAA0513	2.55027e-37	-0.27345	0.13	0.287	6.79469e-33	CD14+ Monocytes_Normal	CD14+ Monocytes
									EMB	2.36902e-35	-0.273585	0.172	0.333	6.31179e-31	CD14+ Monocytes_Normal	CD14+ Monocytes
									LINC00937	9.71972e-31	-0.274161	0.211	0.361	2.58962e-26	CD14+ Monocytes_Normal	CD14+ Monocytes
									UTY	1.24771e-36	-0.274175	0.138	0.297	3.32427e-32	CD14+ Monocytes_Normal	CD14+ Monocytes
									FBXL17	3.46792e-39	-0.274219	0.093	0.253	9.23958e-35	CD14+ Monocytes_Normal	CD14+ Monocytes
									PIAS1	2.65664e-36	-0.274995	0.38	0.516	7.07809e-32	CD14+ Monocytes_Normal	CD14+ Monocytes
									S100A12	2.94634e-40	-0.275278	0.555	0.778	7.84993e-36	CD14+ Monocytes_Normal	CD14+ Monocytes
									TMEM71	2.65936e-40	-0.276126	0.104	0.27	7.08534e-36	CD14+ Monocytes_Normal	CD14+ Monocytes
									HMGN3	1.18197e-34	-0.276256	0.306	0.451	3.14913e-30	CD14+ Monocytes_Normal	CD14+ Monocytes
									LYL1	3.38959e-45	-0.276424	0.078	0.248	9.03087e-41	CD14+ Monocytes_Normal	CD14+ Monocytes
									SEMA4D	2.99229e-38	-0.276793	0.173	0.344	7.97237e-34	CD14+ Monocytes_Normal	CD14+ Monocytes
									PIK3CD	9.64429e-37	-0.277254	0.199	0.361	2.56953e-32	CD14+ Monocytes_Normal	CD14+ Monocytes
									RTN1	7.7221e-34	-0.278779	0.163	0.313	2.0574e-29	CD14+ Monocytes_Normal	CD14+ Monocytes
									HLA-A	9.71972e-177	-0.27881	0.897	0.967	2.58962e-172	CD14+ Monocytes_Normal	CD14+ Monocytes
									IFI44L	1.51995e-44	-0.279038	0.042	0.199	4.0496e-40	CD14+ Monocytes_Normal	CD14+ Monocytes
									VNN2	2.95302e-46	-0.279517	0.061	0.233	7.86772e-42	CD14+ Monocytes_Normal	CD14+ Monocytes
									PLXNC1	8.53137e-37	-0.279901	0.164	0.323	2.27301e-32	CD14+ Monocytes_Normal	CD14+ Monocytes
									SIRPB1	1.40326e-43	-0.280019	0.107	0.284	3.7387e-39	CD14+ Monocytes_Normal	CD14+ Monocytes
									GRN	5.97535e-60	-0.280337	0.655	0.775	1.59201e-55	CD14+ Monocytes_Normal	CD14+ Monocytes
									DOCK8	2.99842e-50	-0.281182	0.584	0.712	7.98869e-46	CD14+ Monocytes_Normal	CD14+ Monocytes
									SP3	7.75102e-34	-0.28122	0.231	0.38	2.0651e-29	CD14+ Monocytes_Normal	CD14+ Monocytes
									VMP1	8.91646e-40	-0.281228	0.482	0.611	2.37561e-35	CD14+ Monocytes_Normal	CD14+ Monocytes
									MKNK2	3.41323e-41	-0.281584	0.123	0.296	9.09388e-37	CD14+ Monocytes_Normal	CD14+ Monocytes
									CRISPLD2	6.98249e-54	-0.28166	0.027	0.2	1.86035e-49	CD14+ Monocytes_Normal	CD14+ Monocytes
									LY6E	9.11559e-35	-0.281827	0.429	0.575	2.42867e-30	CD14+ Monocytes_Normal	CD14+ Monocytes
									KCNE3	3.82686e-41	-0.282412	0.129	0.3	1.01959e-36	CD14+ Monocytes_Normal	CD14+ Monocytes
									TXNL4A	1.86461e-37	-0.283042	0.243	0.399	4.96788e-33	CD14+ Monocytes_Normal	CD14+ Monocytes
									IL15	2.62962e-50	-0.284524	0.045	0.217	7.0061e-46	CD14+ Monocytes_Normal	CD14+ Monocytes
									LRMP	9.17255e-50	-0.285886	0.056	0.233	2.44384e-45	CD14+ Monocytes_Normal	CD14+ Monocytes
									IMPA2	3.44005e-53	-0.28599	0.052	0.234	9.16534e-49	CD14+ Monocytes_Normal	CD14+ Monocytes
									PLCB2	2.02391e-38	-0.286021	0.184	0.35	5.39232e-34	CD14+ Monocytes_Normal	CD14+ Monocytes
									GLT1D1	8.44758e-41	-0.286528	0.128	0.299	2.25069e-36	CD14+ Monocytes_Normal	CD14+ Monocytes
									NBEAL2	1.57412e-44	-0.287608	0.099	0.274	4.19394e-40	CD14+ Monocytes_Normal	CD14+ Monocytes
									CTDNEP1	3.78562e-40	-0.288492	0.26	0.424	1.0086e-35	CD14+ Monocytes_Normal	CD14+ Monocytes
									PTK2B	3.56782e-38	-0.289149	0.269	0.434	9.50574e-34	CD14+ Monocytes_Normal	CD14+ Monocytes
									TPCN1	8.70092e-43	-0.289336	0.121	0.29	2.31819e-38	CD14+ Monocytes_Normal	CD14+ Monocytes
									SPECC1	1.50361e-45	-0.289397	0.093	0.268	4.00607e-41	CD14+ Monocytes_Normal	CD14+ Monocytes
									ADK	1.04261e-36	-0.28966	0.282	0.436	2.77784e-32	CD14+ Monocytes_Normal	CD14+ Monocytes
									TTC7A	4.83258e-38	-0.289665	0.221	0.392	1.28755e-33	CD14+ Monocytes_Normal	CD14+ Monocytes
									TNFSF12	1.53667e-51	-0.289743	0.07	0.257	4.09415e-47	CD14+ Monocytes_Normal	CD14+ Monocytes
									PILRA	3.98434e-41	-0.289816	0.398	0.556	1.06155e-36	CD14+ Monocytes_Normal	CD14+ Monocytes
									OAS1	3.35503e-41	-0.291295	0.13	0.302	8.93882e-37	CD14+ Monocytes_Normal	CD14+ Monocytes
									RNF130	6.10943e-70	-0.29146	0.659	0.764	1.62773e-65	CD14+ Monocytes_Normal	CD14+ Monocytes
									NCOA4	4.2268e-40	-0.291667	0.353	0.502	1.12615e-35	CD14+ Monocytes_Normal	CD14+ Monocytes
									APAF1	2.31239e-42	-0.29217	0.141	0.318	6.1609e-38	CD14+ Monocytes_Normal	CD14+ Monocytes
									PREX1	1.8885e-39	-0.292315	0.296	0.462	5.03153e-35	CD14+ Monocytes_Normal	CD14+ Monocytes
									RERE	6.85775e-38	-0.292543	0.188	0.351	1.82711e-33	CD14+ Monocytes_Normal	CD14+ Monocytes
									SOS2	4.53557e-39	-0.292588	0.154	0.319	1.20841e-34	CD14+ Monocytes_Normal	CD14+ Monocytes
									C5orf56	1.62187e-45	-0.293195	0.078	0.251	4.32116e-41	CD14+ Monocytes_Normal	CD14+ Monocytes
									RGS18	1.03914e-46	-0.293304	0.076	0.249	2.76857e-42	CD14+ Monocytes_Normal	CD14+ Monocytes
									ARHGAP24	5.99715e-37	-0.294486	0.157	0.325	1.59782e-32	CD14+ Monocytes_Normal	CD14+ Monocytes
									TSPAN32	8.04058e-52	-0.294568	0.068	0.252	2.14225e-47	CD14+ Monocytes_Normal	CD14+ Monocytes
									CD1D	1.09083e-42	-0.294705	0.152	0.332	2.90629e-38	CD14+ Monocytes_Normal	CD14+ Monocytes
									CARS2	1.10441e-43	-0.295119	0.123	0.301	2.94249e-39	CD14+ Monocytes_Normal	CD14+ Monocytes
									RAB27A	3.82517e-39	-0.295387	0.248	0.418	1.01914e-34	CD14+ Monocytes_Normal	CD14+ Monocytes
									KIF13A	2.33388e-38	-0.295394	0.216	0.383	6.21816e-34	CD14+ Monocytes_Normal	CD14+ Monocytes
									UVRAG	3.37117e-39	-0.295754	0.216	0.382	8.9818e-35	CD14+ Monocytes_Normal	CD14+ Monocytes
									RASSF2	3.68487e-39	-0.295813	0.3	0.458	9.8176e-35	CD14+ Monocytes_Normal	CD14+ Monocytes
									FAM117B	7.64964e-58	-0.295827	0.032	0.217	2.03809e-53	CD14+ Monocytes_Normal	CD14+ Monocytes
									STAT1	1.91613e-36	-0.296117	0.303	0.465	5.10514e-32	CD14+ Monocytes_Normal	CD14+ Monocytes
									TRIM22	2.73272e-39	-0.296251	0.205	0.376	7.28079e-35	CD14+ Monocytes_Normal	CD14+ Monocytes
									PARP14	3.58421e-36	-0.296908	0.216	0.374	9.54941e-32	CD14+ Monocytes_Normal	CD14+ Monocytes
									ELF2	9.11291e-38	-0.297699	0.308	0.465	2.42795e-33	CD14+ Monocytes_Normal	CD14+ Monocytes
									MED13L	2.18989e-43	-0.29933	0.419	0.571	5.83453e-39	CD14+ Monocytes_Normal	CD14+ Monocytes
									HSH2D	3.45102e-58	-0.30011	0.035	0.225	9.19455e-54	CD14+ Monocytes_Normal	CD14+ Monocytes
									EPB41	1.77081e-45	-0.300205	0.135	0.327	4.71796e-41	CD14+ Monocytes_Normal	CD14+ Monocytes
									SPG11	1.21213e-40	-0.300507	0.185	0.354	3.22948e-36	CD14+ Monocytes_Normal	CD14+ Monocytes
									NHSL2	1.4887e-57	-0.301254	0.038	0.226	3.96635e-53	CD14+ Monocytes_Normal	CD14+ Monocytes
									S1PR4	1.43188e-48	-0.302051	0.098	0.28	3.81495e-44	CD14+ Monocytes_Normal	CD14+ Monocytes
									LPGAT1	5.53294e-41	-0.302819	0.192	0.358	1.47414e-36	CD14+ Monocytes_Normal	CD14+ Monocytes
									METTL9	7.00107e-44	-0.302869	0.347	0.515	1.86529e-39	CD14+ Monocytes_Normal	CD14+ Monocytes
									SP110	2.49792e-40	-0.303575	0.276	0.446	6.65521e-36	CD14+ Monocytes_Normal	CD14+ Monocytes
									UBR2	6.07876e-43	-0.306916	0.219	0.397	1.61956e-38	CD14+ Monocytes_Normal	CD14+ Monocytes
									QKI	3.19963e-50	-0.307387	0.463	0.625	8.52476e-46	CD14+ Monocytes_Normal	CD14+ Monocytes
									MXD4	5.59357e-57	-0.307543	0.061	0.258	1.49029e-52	CD14+ Monocytes_Normal	CD14+ Monocytes
									P2RY13	6.39583e-54	-0.307976	0.063	0.251	1.70404e-49	CD14+ Monocytes_Normal	CD14+ Monocytes
									HLA-DMB	5.66827e-41	-0.309624	0.292	0.459	1.5102e-36	CD14+ Monocytes_Normal	CD14+ Monocytes
									SELL	1.36319e-47	-0.309645	0.336	0.557	3.63194e-43	CD14+ Monocytes_Normal	CD14+ Monocytes
									FCN1	9.06322e-102	-0.310196	0.786	0.923	2.41471e-97	CD14+ Monocytes_Normal	CD14+ Monocytes
									ENTPD1	7.01545e-46	-0.310455	0.13	0.316	1.86913e-41	CD14+ Monocytes_Normal	CD14+ Monocytes
									HSD17B11	5.21384e-44	-0.310853	0.276	0.453	1.38912e-39	CD14+ Monocytes_Normal	CD14+ Monocytes
									MAP2K2	2.18767e-47	-0.311074	0.175	0.365	5.8286e-43	CD14+ Monocytes_Normal	CD14+ Monocytes
									DMXL2	1.87018e-43	-0.311401	0.405	0.567	4.98271e-39	CD14+ Monocytes_Normal	CD14+ Monocytes
									AGO4	3.53581e-46	-0.311709	0.163	0.351	9.42045e-42	CD14+ Monocytes_Normal	CD14+ Monocytes
									SLCO3A1	1.013e-43	-0.312764	0.374	0.541	2.69892e-39	CD14+ Monocytes_Normal	CD14+ Monocytes
									ARHGAP25	4.21017e-48	-0.31346	0.128	0.319	1.12172e-43	CD14+ Monocytes_Normal	CD14+ Monocytes
									DOCK2	6.4916e-52	-0.313658	0.457	0.621	1.72956e-47	CD14+ Monocytes_Normal	CD14+ Monocytes
									CDC42EP3	1.38854e-44	-0.314365	0.158	0.348	3.6995e-40	CD14+ Monocytes_Normal	CD14+ Monocytes
									PHF21A	4.66869e-43	-0.314806	0.248	0.431	1.24388e-38	CD14+ Monocytes_Normal	CD14+ Monocytes
									SLC24A4	1.61966e-49	-0.315508	0.088	0.276	4.31527e-45	CD14+ Monocytes_Normal	CD14+ Monocytes
									IGF2R	3.96288e-45	-0.315656	0.181	0.369	1.05583e-40	CD14+ Monocytes_Normal	CD14+ Monocytes
									LTB	4.24272e-34	-0.316103	0.158	0.326	1.13039e-29	CD14+ Monocytes_Normal	CD14+ Monocytes
									IL17RA	1.02521e-47	-0.317518	0.408	0.572	2.73146e-43	CD14+ Monocytes_Normal	CD14+ Monocytes
									NCOA2	1.22411e-43	-0.31775	0.219	0.4	3.2614e-39	CD14+ Monocytes_Normal	CD14+ Monocytes
									DGKZ	2.89635e-45	-0.319575	0.202	0.382	7.71673e-41	CD14+ Monocytes_Normal	CD14+ Monocytes
									ABTB1	1.24016e-51	-0.320634	0.125	0.322	3.30415e-47	CD14+ Monocytes_Normal	CD14+ Monocytes
									IKZF1	4.38079e-46	-0.321347	0.334	0.515	1.16717e-41	CD14+ Monocytes_Normal	CD14+ Monocytes
									SNX29	1.29835e-46	-0.322085	0.219	0.409	3.4592e-42	CD14+ Monocytes_Normal	CD14+ Monocytes
									SECTM1	1.217e-59	-0.322164	0.058	0.256	3.24244e-55	CD14+ Monocytes_Normal	CD14+ Monocytes
									RAB11FIP1	2.00752e-48	-0.323622	0.334	0.539	5.34862e-44	CD14+ Monocytes_Normal	CD14+ Monocytes
									ICAM3	1.43669e-48	-0.325704	0.306	0.499	3.82777e-44	CD14+ Monocytes_Normal	CD14+ Monocytes
									SPTLC2	1.68068e-46	-0.326529	0.218	0.403	4.47782e-42	CD14+ Monocytes_Normal	CD14+ Monocytes
									TBC1D5	3.72457e-47	-0.327825	0.291	0.48	9.92337e-43	CD14+ Monocytes_Normal	CD14+ Monocytes
									CCL5	8.17911e-33	-0.329287	0.07	0.214	2.17916e-28	CD14+ Monocytes_Normal	CD14+ Monocytes
									MAPK14	1.94541e-52	-0.329732	0.142	0.342	5.18315e-48	CD14+ Monocytes_Normal	CD14+ Monocytes
									LRMDA	3.75661e-56	-0.330249	0.506	0.669	1.00087e-51	CD14+ Monocytes_Normal	CD14+ Monocytes
									VPS13C	2.39387e-48	-0.331359	0.319	0.491	6.37798e-44	CD14+ Monocytes_Normal	CD14+ Monocytes
									SRRM2	6.50782e-63	-0.332154	0.506	0.658	1.73388e-58	CD14+ Monocytes_Normal	CD14+ Monocytes
									LINC01578	1.99677e-50	-0.332313	0.188	0.385	5.31999e-46	CD14+ Monocytes_Normal	CD14+ Monocytes
									GLRX	1.49614e-55	-0.332648	0.412	0.607	3.98616e-51	CD14+ Monocytes_Normal	CD14+ Monocytes
									FGR	1.11112e-69	-0.332654	0.561	0.728	2.96036e-65	CD14+ Monocytes_Normal	CD14+ Monocytes
									NFAM1	3.74641e-51	-0.333522	0.168	0.369	9.98155e-47	CD14+ Monocytes_Normal	CD14+ Monocytes
									CCDC88B	6.00647e-57	-0.333611	0.097	0.305	1.6003e-52	CD14+ Monocytes_Normal	CD14+ Monocytes
									C20orf27	1.95401e-47	-0.335794	0.334	0.501	5.20606e-43	CD14+ Monocytes_Normal	CD14+ Monocytes
									RTN3	4.36373e-50	-0.336482	0.343	0.513	1.16263e-45	CD14+ Monocytes_Normal	CD14+ Monocytes
									LMO2	4.29109e-54	-0.336639	0.128	0.33	1.14327e-49	CD14+ Monocytes_Normal	CD14+ Monocytes
									TNFRSF14	3.15424e-51	-0.337655	0.243	0.433	8.40384e-47	CD14+ Monocytes_Normal	CD14+ Monocytes
									CHKB	1.89065e-55	-0.338261	0.136	0.343	5.03725e-51	CD14+ Monocytes_Normal	CD14+ Monocytes
									CAT	1.15707e-52	-0.338401	0.174	0.373	3.08279e-48	CD14+ Monocytes_Normal	CD14+ Monocytes
									CPVL	3.42794e-59	-0.339278	0.477	0.657	9.13305e-55	CD14+ Monocytes_Normal	CD14+ Monocytes
									RAB24	1.55432e-51	-0.34018	0.257	0.448	4.14119e-47	CD14+ Monocytes_Normal	CD14+ Monocytes
									FAM49A	3.55921e-49	-0.341392	0.245	0.432	9.4828e-45	CD14+ Monocytes_Normal	CD14+ Monocytes
									SMARCD3	8.94865e-70	-0.342585	0.045	0.266	2.38419e-65	CD14+ Monocytes_Normal	CD14+ Monocytes
									ABHD17A	2.27542e-54	-0.344129	0.141	0.34	6.06239e-50	CD14+ Monocytes_Normal	CD14+ Monocytes
									TMEM131L	1.78352e-55	-0.344593	0.129	0.34	4.75184e-51	CD14+ Monocytes_Normal	CD14+ Monocytes
									SCPEP1	9.07475e-54	-0.344604	0.171	0.371	2.41778e-49	CD14+ Monocytes_Normal	CD14+ Monocytes
									COP1	1.14658e-52	-0.344624	0.32	0.513	3.05484e-48	CD14+ Monocytes_Normal	CD14+ Monocytes
									ATM	7.28339e-52	-0.345127	0.217	0.425	1.94051e-47	CD14+ Monocytes_Normal	CD14+ Monocytes
									CELF2	3.86948e-64	-0.346127	0.476	0.651	1.03095e-59	CD14+ Monocytes_Normal	CD14+ Monocytes
									RAP1GAP2	3.91384e-60	-0.34683	0.084	0.294	1.04276e-55	CD14+ Monocytes_Normal	CD14+ Monocytes
									CARD16	1.23767e-69	-0.347279	0.53	0.697	3.29754e-65	CD14+ Monocytes_Normal	CD14+ Monocytes
									P2RY8	8.43232e-66	-0.348381	0.06	0.281	2.24662e-61	CD14+ Monocytes_Normal	CD14+ Monocytes
									NBPF26	1.12568e-51	-0.349277	0.312	0.501	2.99915e-47	CD14+ Monocytes_Normal	CD14+ Monocytes
									SELPLG	1.17232e-54	-0.349551	0.224	0.443	3.12342e-50	CD14+ Monocytes_Normal	CD14+ Monocytes
									RPS20	8.74553e-109	-0.351864	0.689	0.804	2.33007e-104	CD14+ Monocytes_Normal	CD14+ Monocytes
									PELI1	7.00317e-55	-0.354718	0.144	0.359	1.86585e-50	CD14+ Monocytes_Normal	CD14+ Monocytes
									NAIP	2.8321e-61	-0.354785	0.413	0.608	7.54556e-57	CD14+ Monocytes_Normal	CD14+ Monocytes
									ZBTB20	2.00983e-53	-0.354827	0.221	0.43	5.35479e-49	CD14+ Monocytes_Normal	CD14+ Monocytes
									SMCHD1	2.99729e-60	-0.354992	0.428	0.616	7.98569e-56	CD14+ Monocytes_Normal	CD14+ Monocytes
									FGD3	9.35285e-57	-0.355001	0.182	0.392	2.49188e-52	CD14+ Monocytes_Normal	CD14+ Monocytes
									ARL15	1.21926e-53	-0.355234	0.19	0.395	3.24848e-49	CD14+ Monocytes_Normal	CD14+ Monocytes
									ANKRD13D	1.50598e-57	-0.356645	0.162	0.376	4.01239e-53	CD14+ Monocytes_Normal	CD14+ Monocytes
									MIS18BP1	5.85877e-55	-0.357025	0.235	0.444	1.56095e-50	CD14+ Monocytes_Normal	CD14+ Monocytes
									NIN	1.37161e-53	-0.358034	0.214	0.413	3.65437e-49	CD14+ Monocytes_Normal	CD14+ Monocytes
									GPBAR1	6.46388e-71	-0.358634	0.054	0.28	1.72217e-66	CD14+ Monocytes_Normal	CD14+ Monocytes
									JAK2	8.94681e-54	-0.360427	0.187	0.39	2.3837e-49	CD14+ Monocytes_Normal	CD14+ Monocytes
									KLF2	1.06825e-47	-0.360427	0.325	0.516	2.84613e-43	CD14+ Monocytes_Normal	CD14+ Monocytes
									HACD4	1.18712e-56	-0.361984	0.262	0.471	3.16285e-52	CD14+ Monocytes_Normal	CD14+ Monocytes
									CD4	1.62224e-57	-0.362088	0.287	0.491	4.32215e-53	CD14+ Monocytes_Normal	CD14+ Monocytes
									PADI4	5.6985e-65	-0.362364	0.039	0.245	1.51825e-60	CD14+ Monocytes_Normal	CD14+ Monocytes
									RABGAP1L	3.22071e-58	-0.362415	0.332	0.536	8.58094e-54	CD14+ Monocytes_Normal	CD14+ Monocytes
									NCOA1	5.13188e-55	-0.362589	0.236	0.437	1.36729e-50	CD14+ Monocytes_Normal	CD14+ Monocytes
									RPL13A	2.22778e-269	-0.362829	0.888	0.967	5.93547e-265	CD14+ Monocytes_Normal	CD14+ Monocytes
									INPP5D	9.49113e-58	-0.363239	0.257	0.468	2.52872e-53	CD14+ Monocytes_Normal	CD14+ Monocytes
									SNHG7	5.06179e-70	-0.364464	0.074	0.305	1.34861e-65	CD14+ Monocytes_Normal	CD14+ Monocytes
									GIMAP8	3.28165e-67	-0.364877	0.089	0.318	8.7433e-63	CD14+ Monocytes_Normal	CD14+ Monocytes
									POU2F2	2.57936e-57	-0.364995	0.325	0.535	6.87218e-53	CD14+ Monocytes_Normal	CD14+ Monocytes
									XAF1	1.28385e-53	-0.365545	0.183	0.39	3.42057e-49	CD14+ Monocytes_Normal	CD14+ Monocytes
									PSTPIP1	1.69649e-59	-0.366023	0.233	0.451	4.51996e-55	CD14+ Monocytes_Normal	CD14+ Monocytes
									GNAI2	2.90128e-121	-0.366949	0.685	0.82	7.72989e-117	CD14+ Monocytes_Normal	CD14+ Monocytes
									MAP3K5	8.39466e-60	-0.372359	0.236	0.455	2.23659e-55	CD14+ Monocytes_Normal	CD14+ Monocytes
									ITGA4	4.83072e-57	-0.373677	0.325	0.523	1.28705e-52	CD14+ Monocytes_Normal	CD14+ Monocytes
									STAT2	1.09521e-61	-0.374042	0.164	0.389	2.91798e-57	CD14+ Monocytes_Normal	CD14+ Monocytes
									MYCBP2	5.05798e-65	-0.374745	0.339	0.551	1.3476e-60	CD14+ Monocytes_Normal	CD14+ Monocytes
									PKN2	4.99533e-59	-0.375148	0.205	0.421	1.33091e-54	CD14+ Monocytes_Normal	CD14+ Monocytes
									MSRB1	8.32587e-65	-0.375927	0.123	0.35	2.21826e-60	CD14+ Monocytes_Normal	CD14+ Monocytes
									NAAA	2.20303e-61	-0.376862	0.181	0.4	5.86954e-57	CD14+ Monocytes_Normal	CD14+ Monocytes
									PNRC1	8.37439e-100	-0.377477	0.628	0.787	2.23119e-95	CD14+ Monocytes_Normal	CD14+ Monocytes
									CRTAP	1.34615e-70	-0.379642	0.398	0.604	3.58653e-66	CD14+ Monocytes_Normal	CD14+ Monocytes
									EVI2B	1.60793e-71	-0.380613	0.415	0.625	4.284e-67	CD14+ Monocytes_Normal	CD14+ Monocytes
									CD36	1.44335e-61	-0.382332	0.313	0.543	3.84552e-57	CD14+ Monocytes_Normal	CD14+ Monocytes
									FTX	3.42884e-61	-0.382406	0.242	0.459	9.13546e-57	CD14+ Monocytes_Normal	CD14+ Monocytes
									NADK	2.48343e-65	-0.382917	0.164	0.393	6.61661e-61	CD14+ Monocytes_Normal	CD14+ Monocytes
									PLEKHO1	6.06888e-67	-0.383044	0.353	0.559	1.61693e-62	CD14+ Monocytes_Normal	CD14+ Monocytes
									RPS2	0	-0.383404	0.916	0.976	0	CD14+ Monocytes_Normal	CD14+ Monocytes
									HLA-F	2.50805e-66	-0.383453	0.338	0.547	6.68219e-62	CD14+ Monocytes_Normal	CD14+ Monocytes
									C19orf38	1.32673e-64	-0.383605	0.253	0.474	3.53481e-60	CD14+ Monocytes_Normal	CD14+ Monocytes
									GRK3	9.93868e-63	-0.383969	0.178	0.405	2.64796e-58	CD14+ Monocytes_Normal	CD14+ Monocytes
									GIMAP4	1.37795e-68	-0.384017	0.371	0.601	3.67126e-64	CD14+ Monocytes_Normal	CD14+ Monocytes
									NAGK	1.38867e-67	-0.384683	0.326	0.536	3.69983e-63	CD14+ Monocytes_Normal	CD14+ Monocytes
									ZNF467	5.0587e-78	-0.385671	0.064	0.311	1.34779e-73	CD14+ Monocytes_Normal	CD14+ Monocytes
									SORL1	2.13001e-64	-0.386012	0.282	0.514	5.67499e-60	CD14+ Monocytes_Normal	CD14+ Monocytes
									STK38	7.99876e-65	-0.386108	0.25	0.485	2.13111e-60	CD14+ Monocytes_Normal	CD14+ Monocytes
									CCNY	2.57149e-66	-0.386886	0.322	0.536	6.85123e-62	CD14+ Monocytes_Normal	CD14+ Monocytes
									PABPN1	3.06984e-66	-0.387051	0.24	0.459	8.17898e-62	CD14+ Monocytes_Normal	CD14+ Monocytes
									ARHGAP15	4.11144e-66	-0.38763	0.367	0.59	1.09541e-61	CD14+ Monocytes_Normal	CD14+ Monocytes
									AKNA	1.1755e-65	-0.38841	0.192	0.425	3.13188e-61	CD14+ Monocytes_Normal	CD14+ Monocytes
									SPIDR	2.66476e-63	-0.389201	0.308	0.528	7.09971e-59	CD14+ Monocytes_Normal	CD14+ Monocytes
									CFD	4.83354e-77	-0.389856	0.512	0.707	1.2878e-72	CD14+ Monocytes_Normal	CD14+ Monocytes
									45352	1.1796e-66	-0.390345	0.312	0.54	3.14281e-62	CD14+ Monocytes_Normal	CD14+ Monocytes
									CASP1	6.15329e-69	-0.391126	0.33	0.555	1.63942e-64	CD14+ Monocytes_Normal	CD14+ Monocytes
									DPYD	6.09423e-131	-0.392914	0.714	0.86	1.62369e-126	CD14+ Monocytes_Normal	CD14+ Monocytes
									MANBA	2.71917e-67	-0.393767	0.208	0.44	7.24469e-63	CD14+ Monocytes_Normal	CD14+ Monocytes
									MAP3K3	1.88145e-68	-0.394781	0.187	0.426	5.01275e-64	CD14+ Monocytes_Normal	CD14+ Monocytes
									TNRC6B	1.14355e-70	-0.395677	0.271	0.51	3.04676e-66	CD14+ Monocytes_Normal	CD14+ Monocytes
									CD52	1.36274e-84	-0.396584	0.615	0.765	3.63074e-80	CD14+ Monocytes_Normal	CD14+ Monocytes
									SNX10	3.69548e-68	-0.398412	0.291	0.515	9.84588e-64	CD14+ Monocytes_Normal	CD14+ Monocytes
									LY86	1.09857e-70	-0.398499	0.324	0.55	2.92691e-66	CD14+ Monocytes_Normal	CD14+ Monocytes
									RASSF3	2.88781e-70	-0.400241	0.173	0.416	7.69398e-66	CD14+ Monocytes_Normal	CD14+ Monocytes
									ALDH1A1	6.01696e-86	-0.403449	0.019	0.265	1.6031e-81	CD14+ Monocytes_Normal	CD14+ Monocytes
									RGS2	7.51211e-66	-0.40423	0.304	0.553	2.00145e-61	CD14+ Monocytes_Normal	CD14+ Monocytes
									IRAK3	1.26989e-67	-0.406791	0.315	0.532	3.38336e-63	CD14+ Monocytes_Normal	CD14+ Monocytes
									ACAP2	6.21458e-99	-0.408386	0.532	0.738	1.65575e-94	CD14+ Monocytes_Normal	CD14+ Monocytes
									PTEN	7.85206e-72	-0.409136	0.238	0.472	2.09202e-67	CD14+ Monocytes_Normal	CD14+ Monocytes
									SLC7A7	9.01812e-75	-0.409139	0.312	0.538	2.4027e-70	CD14+ Monocytes_Normal	CD14+ Monocytes
									CAST	6.58747e-102	-0.409574	0.547	0.745	1.7551e-97	CD14+ Monocytes_Normal	CD14+ Monocytes
									PTPRC	4.11825e-165	-0.411006	0.751	0.912	1.09723e-160	CD14+ Monocytes_Normal	CD14+ Monocytes
									MEFV	4.44454e-93	-0.412541	0.039	0.31	1.18416e-88	CD14+ Monocytes_Normal	CD14+ Monocytes
									HMGB2	4.02052e-75	-0.414561	0.165	0.421	1.07119e-70	CD14+ Monocytes_Normal	CD14+ Monocytes
									RNF213	4.15759e-86	-0.418146	0.485	0.696	1.10771e-81	CD14+ Monocytes_Normal	CD14+ Monocytes
									AGTRAP	2.48841e-82	-0.419575	0.37	0.602	6.62986e-78	CD14+ Monocytes_Normal	CD14+ Monocytes
									FYB1	2.24986e-111	-0.419656	0.591	0.826	5.9943e-107	CD14+ Monocytes_Normal	CD14+ Monocytes
									FP236383.3	9.81567e-221	-0.41991	0.936	0.987	2.61519e-216	CD14+ Monocytes_Normal	CD14+ Monocytes
									FOXP1	3.68913e-89	-0.421245	0.456	0.686	9.82895e-85	CD14+ Monocytes_Normal	CD14+ Monocytes
									PLCL2	2.25191e-77	-0.421252	0.135	0.395	5.99978e-73	CD14+ Monocytes_Normal	CD14+ Monocytes
									PLBD1	1.45815e-71	-0.422552	0.22	0.459	3.88495e-67	CD14+ Monocytes_Normal	CD14+ Monocytes
									RSRP1	3.68239e-86	-0.423389	0.399	0.634	9.81099e-82	CD14+ Monocytes_Normal	CD14+ Monocytes
									NFE2	9.55319e-89	-0.424416	0.054	0.324	2.54526e-84	CD14+ Monocytes_Normal	CD14+ Monocytes
									MYO1F	5.54806e-121	-0.425809	0.592	0.786	1.47817e-116	CD14+ Monocytes_Normal	CD14+ Monocytes
									ANKRD44	2.55099e-83	-0.427542	0.372	0.612	6.7966e-79	CD14+ Monocytes_Normal	CD14+ Monocytes
									ALDH2	2.4766e-77	-0.42873	0.327	0.56	6.59839e-73	CD14+ Monocytes_Normal	CD14+ Monocytes
									KLF13	8.69722e-82	-0.429633	0.2	0.466	2.3172e-77	CD14+ Monocytes_Normal	CD14+ Monocytes
									FLI1	6.16166e-81	-0.430538	0.262	0.517	1.64165e-76	CD14+ Monocytes_Normal	CD14+ Monocytes
									SRPK2	1.81238e-76	-0.432881	0.255	0.497	4.82872e-72	CD14+ Monocytes_Normal	CD14+ Monocytes
									FYN	1.65274e-78	-0.43662	0.267	0.526	4.4034e-74	CD14+ Monocytes_Normal	CD14+ Monocytes
									CDA	1.32957e-75	-0.437424	0.235	0.491	3.54237e-71	CD14+ Monocytes_Normal	CD14+ Monocytes
									AGTPBP1	3.43297e-79	-0.437657	0.279	0.527	9.14646e-75	CD14+ Monocytes_Normal	CD14+ Monocytes
									PTP4A2	2.52091e-97	-0.438042	0.411	0.649	6.71645e-93	CD14+ Monocytes_Normal	CD14+ Monocytes
									TMEM154	2.02642e-86	-0.438667	0.094	0.366	5.399e-82	CD14+ Monocytes_Normal	CD14+ Monocytes
									MAP3K1	3.73758e-83	-0.43893	0.26	0.521	9.95803e-79	CD14+ Monocytes_Normal	CD14+ Monocytes
									GIMAP1	3.84462e-85	-0.440127	0.206	0.481	1.02432e-80	CD14+ Monocytes_Normal	CD14+ Monocytes
									SSH2	2.09633e-98	-0.442964	0.47	0.687	5.58526e-94	CD14+ Monocytes_Normal	CD14+ Monocytes
									NKG7	2.61682e-43	-0.444605	0.084	0.25	6.972e-39	CD14+ Monocytes_Normal	CD14+ Monocytes
									ASAH1	1.8952e-93	-0.444634	0.361	0.624	5.04938e-89	CD14+ Monocytes_Normal	CD14+ Monocytes
									MPEG1	9.35891e-96	-0.446651	0.413	0.668	2.4935e-91	CD14+ Monocytes_Normal	CD14+ Monocytes
									TRAF3IP3	7.16989e-86	-0.44849	0.186	0.481	1.91027e-81	CD14+ Monocytes_Normal	CD14+ Monocytes
									DLEU2	3.34564e-84	-0.449374	0.318	0.573	8.91378e-80	CD14+ Monocytes_Normal	CD14+ Monocytes
									PRAM1	4.34572e-87	-0.453314	0.269	0.539	1.15783e-82	CD14+ Monocytes_Normal	CD14+ Monocytes
									USP15	1.35383e-119	-0.454793	0.537	0.752	3.60701e-115	CD14+ Monocytes_Normal	CD14+ Monocytes
									CDV3	2.75603e-88	-0.455434	0.226	0.494	7.3429e-84	CD14+ Monocytes_Normal	CD14+ Monocytes
									LINC00278	8.56805e-97	-0.457365	0.063	0.349	2.28279e-92	CD14+ Monocytes_Normal	CD14+ Monocytes
									DPEP2	2.84778e-100	-0.460844	0.075	0.374	7.58734e-96	CD14+ Monocytes_Normal	CD14+ Monocytes
									SCLT1	2.75642e-85	-0.461047	0.164	0.439	7.34393e-81	CD14+ Monocytes_Normal	CD14+ Monocytes
									ADA2	3.19005e-91	-0.462967	0.321	0.57	8.49925e-87	CD14+ Monocytes_Normal	CD14+ Monocytes
									LIMD2	1.19328e-123	-0.463044	0.529	0.763	3.17925e-119	CD14+ Monocytes_Normal	CD14+ Monocytes
									CSTA	2.9175e-127	-0.465673	0.552	0.792	7.77311e-123	CD14+ Monocytes_Normal	CD14+ Monocytes
									TXNIP	7.59217e-223	-0.466851	0.772	0.933	2.02278e-218	CD14+ Monocytes_Normal	CD14+ Monocytes
									NRGN	7.53425e-87	-0.46709	0.158	0.425	2.00735e-82	CD14+ Monocytes_Normal	CD14+ Monocytes
									GRK2	2.55666e-95	-0.467502	0.283	0.556	6.8117e-91	CD14+ Monocytes_Normal	CD14+ Monocytes
									RBP7	7.75086e-82	-0.469289	0.16	0.435	2.06506e-77	CD14+ Monocytes_Normal	CD14+ Monocytes
									FRY	1.07511e-93	-0.472364	0.129	0.423	2.86441e-89	CD14+ Monocytes_Normal	CD14+ Monocytes
									MS4A6A	3.04198e-135	-0.472639	0.586	0.833	8.10475e-131	CD14+ Monocytes_Normal	CD14+ Monocytes
									HEBP2	4.61787e-98	-0.477914	0.172	0.466	1.23034e-93	CD14+ Monocytes_Normal	CD14+ Monocytes
									ERP29	3.34623e-119	-0.479353	0.422	0.689	8.91537e-115	CD14+ Monocytes_Normal	CD14+ Monocytes
									NOTCH2	2.81039e-95	-0.484892	0.252	0.532	7.48771e-91	CD14+ Monocytes_Normal	CD14+ Monocytes
									CD37	5.42603e-173	-0.485464	0.632	0.858	1.44566e-168	CD14+ Monocytes_Normal	CD14+ Monocytes
									AHNAK	3.40181e-147	-0.489369	0.629	0.866	9.06344e-143	CD14+ Monocytes_Normal	CD14+ Monocytes
									VSIR	8.71931e-135	-0.491147	0.496	0.746	2.32309e-130	CD14+ Monocytes_Normal	CD14+ Monocytes
									S100Z	5.8405e-105	-0.493666	0.059	0.361	1.55608e-100	CD14+ Monocytes_Normal	CD14+ Monocytes
									OGFRL1	8.22885e-99	-0.495412	0.209	0.499	2.19241e-94	CD14+ Monocytes_Normal	CD14+ Monocytes
									CLEC12A	1.08024e-98	-0.497226	0.196	0.506	2.87809e-94	CD14+ Monocytes_Normal	CD14+ Monocytes
									MZT2B	2.64528e-102	-0.499426	0.203	0.497	7.04781e-98	CD14+ Monocytes_Normal	CD14+ Monocytes
									CPPED1	1.17286e-103	-0.501259	0.307	0.579	3.12484e-99	CD14+ Monocytes_Normal	CD14+ Monocytes
									MPP7	5.16531e-114	-0.503828	0.04	0.355	1.37619e-109	CD14+ Monocytes_Normal	CD14+ Monocytes
									RPS4Y1	2.14543e-124	-0.503979	0.473	0.832	5.71607e-120	CD14+ Monocytes_Normal	CD14+ Monocytes
									PSMB9	1.50825e-119	-0.508127	0.406	0.674	4.01843e-115	CD14+ Monocytes_Normal	CD14+ Monocytes
									RAB32	7.36836e-107	-0.509917	0.185	0.491	1.96315e-102	CD14+ Monocytes_Normal	CD14+ Monocytes
									IRF1	1.5923e-105	-0.51031	0.328	0.63	4.24238e-101	CD14+ Monocytes_Normal	CD14+ Monocytes
									CD302	1.3105e-118	-0.517758	0.357	0.648	3.49157e-114	CD14+ Monocytes_Normal	CD14+ Monocytes
									ATG16L2	6.3117e-112	-0.517829	0.145	0.467	1.68163e-107	CD14+ Monocytes_Normal	CD14+ Monocytes
									NLRP1	2.30619e-110	-0.519802	0.152	0.476	6.14439e-106	CD14+ Monocytes_Normal	CD14+ Monocytes
									PARP8	1.17967e-108	-0.520726	0.133	0.456	3.143e-104	CD14+ Monocytes_Normal	CD14+ Monocytes
									PRKCB	2.14706e-126	-0.531203	0.383	0.678	5.7204e-122	CD14+ Monocytes_Normal	CD14+ Monocytes
									LGALS2	6.45465e-98	-0.534678	0.301	0.573	1.71971e-93	CD14+ Monocytes_Normal	CD14+ Monocytes
									TNFSF13B	2.97272e-128	-0.536358	0.383	0.678	7.92022e-124	CD14+ Monocytes_Normal	CD14+ Monocytes
									GNLY	6.754e-70	-0.542171	0.029	0.24	1.79947e-65	CD14+ Monocytes_Normal	CD14+ Monocytes
									SMAP2	5.14313e-131	-0.548687	0.315	0.634	1.37029e-126	CD14+ Monocytes_Normal	CD14+ Monocytes
									UTRN	2.07365e-126	-0.564251	0.252	0.585	5.52483e-122	CD14+ Monocytes_Normal	CD14+ Monocytes
									NCF1	2.37177e-148	-0.567457	0.506	0.781	6.3191e-144	CD14+ Monocytes_Normal	CD14+ Monocytes
									TKT	2.69302e-230	-0.58185	0.619	0.846	7.17502e-226	CD14+ Monocytes_Normal	CD14+ Monocytes
									NUP214	1.09064e-144	-0.585538	0.307	0.644	2.9058e-140	CD14+ Monocytes_Normal	CD14+ Monocytes
									H1FX	1.70747e-121	-0.599655	0.123	0.462	4.54921e-117	CD14+ Monocytes_Normal	CD14+ Monocytes
									FP671120.4	1.2375e-150	-0.608003	0.487	0.772	3.29707e-146	CD14+ Monocytes_Normal	CD14+ Monocytes
									JAML	1.65086e-160	-0.614737	0.334	0.698	4.3984e-156	CD14+ Monocytes_Normal	CD14+ Monocytes
									TNFSF10	1.93494e-149	-0.623037	0.097	0.49	5.15526e-145	CD14+ Monocytes_Normal	CD14+ Monocytes
									FGL2	1.98386e-178	-0.627387	0.389	0.749	5.28561e-174	CD14+ Monocytes_Normal	CD14+ Monocytes
									LYZ	0	-0.630139	0.863	0.995	0	CD14+ Monocytes_Normal	CD14+ Monocytes
									RCSD1	1.06017e-185	-0.638264	0.381	0.738	2.82461e-181	CD14+ Monocytes_Normal	CD14+ Monocytes
									LYST	4.43385e-168	-0.643546	0.315	0.682	1.18131e-163	CD14+ Monocytes_Normal	CD14+ Monocytes
									IQGAP2	2.2802e-158	-0.647763	0.188	0.577	6.07513e-154	CD14+ Monocytes_Normal	CD14+ Monocytes
									ZFP36L2	3.28257e-205	-0.655396	0.481	0.847	8.74576e-201	CD14+ Monocytes_Normal	CD14+ Monocytes
									CD48	7.23141e-207	-0.656474	0.395	0.768	1.92667e-202	CD14+ Monocytes_Normal	CD14+ Monocytes
									CTSS	0	-0.660468	0.76	0.966	0	CD14+ Monocytes_Normal	CD14+ Monocytes
									CSF3R	1.18416e-187	-0.662491	0.41	0.756	3.15495e-183	CD14+ Monocytes_Normal	CD14+ Monocytes
									TAF10	4.85183e-169	-0.671906	0.178	0.576	1.29267e-164	CD14+ Monocytes_Normal	CD14+ Monocytes
									PLCB1	1.43864e-151	-0.677156	0.201	0.58	3.83297e-147	CD14+ Monocytes_Normal	CD14+ Monocytes
									LRRK2	1.12921e-162	-0.68098	0.145	0.549	3.00855e-158	CD14+ Monocytes_Normal	CD14+ Monocytes
									MNDA	2.53935e-281	-0.714362	0.544	0.878	6.76558e-277	CD14+ Monocytes_Normal	CD14+ Monocytes
									SULT1A1	3.20083e-183	-0.719686	0.142	0.577	8.52797e-179	CD14+ Monocytes_Normal	CD14+ Monocytes
									GIMAP7	7.32618e-188	-0.726468	0.204	0.656	1.95191e-183	CD14+ Monocytes_Normal	CD14+ Monocytes
									MEGF9	1.39233e-183	-0.726603	0.178	0.606	3.70959e-179	CD14+ Monocytes_Normal	CD14+ Monocytes
									YPEL3	2.01787e-206	-0.762013	0.081	0.558	5.37622e-202	CD14+ Monocytes_Normal	CD14+ Monocytes
									RIPOR2	6.96055e-210	-0.762921	0.216	0.689	1.8545e-205	CD14+ Monocytes_Normal	CD14+ Monocytes
									CEBPD	1.35615e-250	-0.834752	0.388	0.771	3.61319e-246	CD14+ Monocytes_Normal	CD14+ Monocytes
									TNFAIP2	1.16153e-246	-0.844359	0.23	0.717	3.09467e-242	CD14+ Monocytes_Normal	CD14+ Monocytes
									AOAH	0	-0.912902	0.311	0.816	0	CD14+ Monocytes_Normal	CD14+ Monocytes
									BRI3	3.26906e-286	-0.936519	0.313	0.757	8.70977e-282	CD14+ Monocytes_Normal	CD14+ Monocytes
									SPP1	3.45249e-100	1.65727	0.654	0	9.19846e-96	CD14+CD16+ Monocytes_PE	CD14+CD16+ Monocytes
									FABP5	4.45701e-126	1.52402	0.888	0.187	1.18748e-121	CD14+CD16+ Monocytes_PE	CD14+CD16+ Monocytes
									RGCC	6.97086e-110	1.33888	0.778	0.083	1.85725e-105	CD14+CD16+ Monocytes_PE	CD14+CD16+ Monocytes
									FN1	1.03262e-80	1.21369	0.564	0.008	2.7512e-76	CD14+CD16+ Monocytes_PE	CD14+CD16+ Monocytes
									CCL2	2.00564e-69	1.14241	0.537	0.03	5.34363e-65	CD14+CD16+ Monocytes_PE	CD14+CD16+ Monocytes
									CCL4L2	1.19594e-59	1.11961	0.456	0.014	3.18635e-55	CD14+CD16+ Monocytes_PE	CD14+CD16+ Monocytes
									CTSL	6.39564e-93	1.11819	0.786	0.171	1.70399e-88	CD14+CD16+ Monocytes_PE	CD14+CD16+ Monocytes
									PHLDA1	9.13761e-100	1.11098	0.651	0	2.43453e-95	CD14+CD16+ Monocytes_PE	CD14+CD16+ Monocytes
									TREM2	4.28989e-95	1.05926	0.631	0.002	1.14296e-90	CD14+CD16+ Monocytes_PE	CD14+CD16+ Monocytes
									CD9	3.0484e-84	1.05628	0.672	0.081	8.12185e-80	CD14+CD16+ Monocytes_PE	CD14+CD16+ Monocytes
									CXCL16	7.61123e-112	1.05102	0.902	0.262	2.02786e-107	CD14+CD16+ Monocytes_PE	CD14+CD16+ Monocytes
									LMNA	3.05161e-78	1.0348	0.732	0.134	8.1304e-74	CD14+CD16+ Monocytes_PE	CD14+CD16+ Monocytes
									EMP1	1.83798e-96	1.01647	0.668	0.024	4.89693e-92	CD14+CD16+ Monocytes_PE	CD14+CD16+ Monocytes
									CCL3	9.8929e-68	1.01139	0.517	0.022	2.63577e-63	CD14+CD16+ Monocytes_PE	CD14+CD16+ Monocytes
									GSN	4.47216e-99	1.00759	0.894	0.38	1.19152e-94	CD14+CD16+ Monocytes_PE	CD14+CD16+ Monocytes
									CCL4	1.38994e-49	0.959364	0.429	0.033	3.70321e-45	CD14+CD16+ Monocytes_PE	CD14+CD16+ Monocytes
									C15orf48	4.54258e-76	0.935964	0.558	0.018	1.21028e-71	CD14+CD16+ Monocytes_PE	CD14+CD16+ Monocytes
									SGK1	5.61292e-69	0.906631	0.722	0.209	1.49545e-64	CD14+CD16+ Monocytes_PE	CD14+CD16+ Monocytes
									APOE	4.95723e-47	0.900737	0.353	0	1.32076e-42	CD14+CD16+ Monocytes_PE	CD14+CD16+ Monocytes
									ACP5	3.16182e-55	0.897851	0.654	0.203	8.42403e-51	CD14+CD16+ Monocytes_PE	CD14+CD16+ Monocytes
									SDC2	1.57931e-84	0.882891	0.593	0.012	4.20775e-80	CD14+CD16+ Monocytes_PE	CD14+CD16+ Monocytes
									TIMP1	6.66125e-106	0.871921	0.969	0.813	1.77476e-101	CD14+CD16+ Monocytes_PE	CD14+CD16+ Monocytes
									OLR1	8.75181e-82	0.868528	0.562	0.002	2.33174e-77	CD14+CD16+ Monocytes_PE	CD14+CD16+ Monocytes
									ALCAM	1.89241e-77	0.850204	0.71	0.138	5.04195e-73	CD14+CD16+ Monocytes_PE	CD14+CD16+ Monocytes
									TUBA1C	1.06614e-82	0.847945	0.795	0.238	2.84053e-78	CD14+CD16+ Monocytes_PE	CD14+CD16+ Monocytes
									JUN	9.06946e-76	0.843038	0.633	0.067	2.41638e-71	CD14+CD16+ Monocytes_PE	CD14+CD16+ Monocytes
									CTSB	6.26784e-132	0.835283	0.99	0.783	1.66994e-127	CD14+CD16+ Monocytes_PE	CD14+CD16+ Monocytes
									CD63	2.08602e-110	0.832371	0.973	0.697	5.55778e-106	CD14+CD16+ Monocytes_PE	CD14+CD16+ Monocytes
									ENG	1.42282e-85	0.832153	0.803	0.226	3.79081e-81	CD14+CD16+ Monocytes_PE	CD14+CD16+ Monocytes
									MITF	3.09111e-76	0.830881	0.654	0.091	8.23564e-72	CD14+CD16+ Monocytes_PE	CD14+CD16+ Monocytes
									CCL3L1	2.05908e-42	0.824268	0.429	0.061	5.48601e-38	CD14+CD16+ Monocytes_PE	CD14+CD16+ Monocytes
									ALOX5AP	1.44814e-66	0.802532	0.56	0.055	3.85828e-62	CD14+CD16+ Monocytes_PE	CD14+CD16+ Monocytes
									IL1RN	9.02669e-40	0.801851	0.519	0.152	2.40498e-35	CD14+CD16+ Monocytes_PE	CD14+CD16+ Monocytes
									APOC1	2.16884e-54	0.801325	0.411	0.006	5.77844e-50	CD14+CD16+ Monocytes_PE	CD14+CD16+ Monocytes
									FBP1	7.00002e-66	0.795388	0.807	0.36	1.86502e-61	CD14+CD16+ Monocytes_PE	CD14+CD16+ Monocytes
									VSIG4	1.57619e-67	0.780843	0.61	0.087	4.19945e-63	CD14+CD16+ Monocytes_PE	CD14+CD16+ Monocytes
									CDKN1A	1.0045e-67	0.777947	0.753	0.222	2.6763e-63	CD14+CD16+ Monocytes_PE	CD14+CD16+ Monocytes
									LPL	8.50306e-54	0.777022	0.396	0	2.26547e-49	CD14+CD16+ Monocytes_PE	CD14+CD16+ Monocytes
									CXCL8	5.52689e-53	0.776176	0.4	0.004	1.47253e-48	CD14+CD16+ Monocytes_PE	CD14+CD16+ Monocytes
									PLAUR	1.88539e-73	0.773254	0.89	0.457	5.02324e-69	CD14+CD16+ Monocytes_PE	CD14+CD16+ Monocytes
									MRC1	7.72008e-73	0.761312	0.537	0.014	2.05686e-68	CD14+CD16+ Monocytes_PE	CD14+CD16+ Monocytes
									CD83	5.30334e-61	0.745449	0.737	0.248	1.41297e-56	CD14+CD16+ Monocytes_PE	CD14+CD16+ Monocytes
									ATF3	6.67997e-43	0.727487	0.456	0.085	1.77974e-38	CD14+CD16+ Monocytes_PE	CD14+CD16+ Monocytes
									GLUL	2.30011e-59	0.720801	0.822	0.429	6.12819e-55	CD14+CD16+ Monocytes_PE	CD14+CD16+ Monocytes
									FAM20C	7.85943e-71	0.720694	0.577	0.047	2.09399e-66	CD14+CD16+ Monocytes_PE	CD14+CD16+ Monocytes
									ARID5B	1.44903e-64	0.716028	0.585	0.079	3.86066e-60	CD14+CD16+ Monocytes_PE	CD14+CD16+ Monocytes
									ARHGAP18	1.08391e-71	0.71188	0.724	0.163	2.88787e-67	CD14+CD16+ Monocytes_PE	CD14+CD16+ Monocytes
									CCL24	3.75274e-41	0.70468	0.313	0	9.99843e-37	CD14+CD16+ Monocytes_PE	CD14+CD16+ Monocytes
									RAB7B	1.14976e-61	0.676533	0.463	0.008	3.0633e-57	CD14+CD16+ Monocytes_PE	CD14+CD16+ Monocytes
									C1QB	2.50815e-29	0.674013	0.303	0.033	6.68245e-25	CD14+CD16+ Monocytes_PE	CD14+CD16+ Monocytes
									PPARG	6.09935e-66	0.667976	0.492	0.012	1.62505e-61	CD14+CD16+ Monocytes_PE	CD14+CD16+ Monocytes
									C5AR1	8.77536e-52	0.666048	0.759	0.341	2.33802e-47	CD14+CD16+ Monocytes_PE	CD14+CD16+ Monocytes
									NRP1	5.05716e-71	0.657561	0.51	0.006	1.34738e-66	CD14+CD16+ Monocytes_PE	CD14+CD16+ Monocytes
									RAB13	4.85229e-59	0.652652	0.624	0.124	1.2928e-54	CD14+CD16+ Monocytes_PE	CD14+CD16+ Monocytes
									UPP1	8.215e-62	0.6524	0.782	0.297	2.18872e-57	CD14+CD16+ Monocytes_PE	CD14+CD16+ Monocytes
									GK	4.46829e-59	0.652155	0.656	0.15	1.19049e-54	CD14+CD16+ Monocytes_PE	CD14+CD16+ Monocytes
									CLEC5A	2.37662e-59	0.651289	0.463	0.016	6.33202e-55	CD14+CD16+ Monocytes_PE	CD14+CD16+ Monocytes
									GPNMB	9.40585e-58	0.644845	0.448	0.012	2.506e-53	CD14+CD16+ Monocytes_PE	CD14+CD16+ Monocytes
									TUBA1B	2.17027e-78	0.644256	0.952	0.732	5.78226e-74	CD14+CD16+ Monocytes_PE	CD14+CD16+ Monocytes
									C1QC	1.52951e-29	0.637742	0.307	0.035	4.07508e-25	CD14+CD16+ Monocytes_PE	CD14+CD16+ Monocytes
									TPM4	5.59998e-67	0.635473	0.909	0.559	1.492e-62	CD14+CD16+ Monocytes_PE	CD14+CD16+ Monocytes
									SOD2	2.78889e-42	0.627689	0.857	0.573	7.43044e-38	CD14+CD16+ Monocytes_PE	CD14+CD16+ Monocytes
									LIMS1	2.17911e-59	0.62735	0.859	0.467	5.80579e-55	CD14+CD16+ Monocytes_PE	CD14+CD16+ Monocytes
									SLC16A3	9.99303e-56	0.626743	0.797	0.37	2.66244e-51	CD14+CD16+ Monocytes_PE	CD14+CD16+ Monocytes
									C1QA	2.46687e-21	0.625284	0.349	0.108	6.57248e-17	CD14+CD16+ Monocytes_PE	CD14+CD16+ Monocytes
									FABP4	4.10153e-22	0.623715	0.174	0	1.09277e-17	CD14+CD16+ Monocytes_PE	CD14+CD16+ Monocytes
									LDHA	3.48276e-57	0.62053	0.876	0.543	9.27912e-53	CD14+CD16+ Monocytes_PE	CD14+CD16+ Monocytes
									TUBB	6.13068e-55	0.611499	0.857	0.502	1.6334e-50	CD14+CD16+ Monocytes_PE	CD14+CD16+ Monocytes
									HSPB1	5.02353e-40	0.611287	0.689	0.297	1.33842e-35	CD14+CD16+ Monocytes_PE	CD14+CD16+ Monocytes
									LHFPL2	1.6285e-60	0.605743	0.525	0.047	4.33882e-56	CD14+CD16+ Monocytes_PE	CD14+CD16+ Monocytes
									SLC39A8	2.62854e-58	0.598461	0.463	0.02	7.00323e-54	CD14+CD16+ Monocytes_PE	CD14+CD16+ Monocytes
									LILRB4	1.32341e-53	0.597941	0.801	0.366	3.52596e-49	CD14+CD16+ Monocytes_PE	CD14+CD16+ Monocytes
									SOCS3	1.718e-59	0.596042	0.492	0.033	4.57727e-55	CD14+CD16+ Monocytes_PE	CD14+CD16+ Monocytes
									EGR2	1.15853e-51	0.595238	0.479	0.047	3.08666e-47	CD14+CD16+ Monocytes_PE	CD14+CD16+ Monocytes
									INSIG1	1.30992e-43	0.595012	0.519	0.112	3.49003e-39	CD14+CD16+ Monocytes_PE	CD14+CD16+ Monocytes
									TGM2	2.28527e-44	0.594434	0.365	0.014	6.08863e-40	CD14+CD16+ Monocytes_PE	CD14+CD16+ Monocytes
									NEK6	7.55207e-53	0.590094	0.62	0.146	2.0121e-48	CD14+CD16+ Monocytes_PE	CD14+CD16+ Monocytes
									CD84	1.4931e-52	0.588591	0.579	0.116	3.97808e-48	CD14+CD16+ Monocytes_PE	CD14+CD16+ Monocytes
									MMP9	3.79792e-38	0.588207	0.293	0	1.01188e-33	CD14+CD16+ Monocytes_PE	CD14+CD16+ Monocytes
									PPP1R15A	1.26352e-47	0.587405	0.73	0.293	3.36641e-43	CD14+CD16+ Monocytes_PE	CD14+CD16+ Monocytes
									SLC16A10	2.64751e-54	0.587126	0.413	0.006	7.05375e-50	CD14+CD16+ Monocytes_PE	CD14+CD16+ Monocytes
									PIM3	3.72923e-44	0.583087	0.602	0.179	9.9358e-40	CD14+CD16+ Monocytes_PE	CD14+CD16+ Monocytes
									PKM	7.62645e-100	0.580275	0.979	0.821	2.03192e-95	CD14+CD16+ Monocytes_PE	CD14+CD16+ Monocytes
									HMGA1	2.25769e-44	0.578242	0.705	0.283	6.01516e-40	CD14+CD16+ Monocytes_PE	CD14+CD16+ Monocytes
									MMP19	1.25176e-46	0.571474	0.371	0.01	3.33506e-42	CD14+CD16+ Monocytes_PE	CD14+CD16+ Monocytes
									VMO1	2.24245e-48	0.571068	0.394	0.014	5.97456e-44	CD14+CD16+ Monocytes_PE	CD14+CD16+ Monocytes
									A2M	2.33465e-48	0.567116	0.369	0.004	6.2202e-44	CD14+CD16+ Monocytes_PE	CD14+CD16+ Monocytes
									IER3	2.66914e-28	0.565701	0.552	0.24	7.11139e-24	CD14+CD16+ Monocytes_PE	CD14+CD16+ Monocytes
									CTSD	8.03868e-48	0.564638	0.907	0.76	2.14175e-43	CD14+CD16+ Monocytes_PE	CD14+CD16+ Monocytes
									MATK	9.61654e-42	0.559113	0.378	0.03	2.56214e-37	CD14+CD16+ Monocytes_PE	CD14+CD16+ Monocytes
									BCL2A1	3.54422e-37	0.557185	0.672	0.285	9.44287e-33	CD14+CD16+ Monocytes_PE	CD14+CD16+ Monocytes
									TUBB6	1.69474e-52	0.556209	0.564	0.098	4.5153e-48	CD14+CD16+ Monocytes_PE	CD14+CD16+ Monocytes
									BCAP31	8.53658e-46	0.556005	0.865	0.553	2.2744e-41	CD14+CD16+ Monocytes_PE	CD14+CD16+ Monocytes
									CALR	1.27376e-51	0.555682	0.894	0.62	3.39368e-47	CD14+CD16+ Monocytes_PE	CD14+CD16+ Monocytes
									MYO1E	1.13284e-39	0.553951	0.5	0.12	3.01823e-35	CD14+CD16+ Monocytes_PE	CD14+CD16+ Monocytes
									AQP9	4.37422e-57	0.546433	0.456	0.018	1.16542e-52	CD14+CD16+ Monocytes_PE	CD14+CD16+ Monocytes
									LIPA	1.53796e-31	0.545641	0.689	0.38	4.09757e-27	CD14+CD16+ Monocytes_PE	CD14+CD16+ Monocytes
									ANPEP	7.83948e-36	0.544988	0.6	0.228	2.08867e-31	CD14+CD16+ Monocytes_PE	CD14+CD16+ Monocytes
									NECTIN2	1.072e-57	0.543792	0.552	0.069	2.85613e-53	CD14+CD16+ Monocytes_PE	CD14+CD16+ Monocytes
									FAM20A	8.05209e-57	0.523247	0.427	0.006	2.14532e-52	CD14+CD16+ Monocytes_PE	CD14+CD16+ Monocytes
									DOCK4	2.72228e-35	0.518888	0.577	0.209	7.25296e-31	CD14+CD16+ Monocytes_PE	CD14+CD16+ Monocytes
									PRDX1	2.44833e-59	0.518073	0.915	0.693	6.52308e-55	CD14+CD16+ Monocytes_PE	CD14+CD16+ Monocytes
									TUBB4B	1.17922e-42	0.51657	0.691	0.256	3.1418e-38	CD14+CD16+ Monocytes_PE	CD14+CD16+ Monocytes
									TUBA1A	1.24227e-34	0.515456	0.82	0.579	3.30978e-30	CD14+CD16+ Monocytes_PE	CD14+CD16+ Monocytes
									PLK3	2.22129e-47	0.511165	0.533	0.098	5.91818e-43	CD14+CD16+ Monocytes_PE	CD14+CD16+ Monocytes
									TWF2	9.31695e-49	0.509494	0.865	0.535	2.48231e-44	CD14+CD16+ Monocytes_PE	CD14+CD16+ Monocytes
									LGMN	1.778e-33	0.50849	0.324	0.033	4.73714e-29	CD14+CD16+ Monocytes_PE	CD14+CD16+ Monocytes
									CYP1B1	2.74117e-24	0.504344	0.338	0.083	7.30329e-20	CD14+CD16+ Monocytes_PE	CD14+CD16+ Monocytes
									SLAMF8	6.13293e-43	0.503999	0.459	0.071	1.634e-38	CD14+CD16+ Monocytes_PE	CD14+CD16+ Monocytes
									KIFC3	1.0946e-58	0.502658	0.452	0.012	2.91634e-54	CD14+CD16+ Monocytes_PE	CD14+CD16+ Monocytes
									MSR1	1.59563e-41	0.502123	0.554	0.134	4.25124e-37	CD14+CD16+ Monocytes_PE	CD14+CD16+ Monocytes
									RHBDD2	1.24385e-36	0.502046	0.548	0.169	3.31399e-32	CD14+CD16+ Monocytes_PE	CD14+CD16+ Monocytes
									ANKRD28	6.2525e-44	0.50106	0.39	0.028	1.66585e-39	CD14+CD16+ Monocytes_PE	CD14+CD16+ Monocytes
									RNASE1	1.38684e-30	0.499356	0.293	0.026	3.69497e-26	CD14+CD16+ Monocytes_PE	CD14+CD16+ Monocytes
									RASAL2	3.11511e-47	0.497017	0.402	0.022	8.2996e-43	CD14+CD16+ Monocytes_PE	CD14+CD16+ Monocytes
									THBS1	4.89532e-32	0.496319	0.274	0.01	1.30426e-27	CD14+CD16+ Monocytes_PE	CD14+CD16+ Monocytes
									CSTB	1.67848e-38	0.496238	0.936	0.77	4.47197e-34	CD14+CD16+ Monocytes_PE	CD14+CD16+ Monocytes
									ANXA5	1.96955e-77	0.495311	0.973	0.858	5.24746e-73	CD14+CD16+ Monocytes_PE	CD14+CD16+ Monocytes
									SNX9	9.11273e-38	0.491706	0.523	0.134	2.42791e-33	CD14+CD16+ Monocytes_PE	CD14+CD16+ Monocytes
									UBE2J1	3.65822e-37	0.490302	0.668	0.278	9.74661e-33	CD14+CD16+ Monocytes_PE	CD14+CD16+ Monocytes
									HBEGF	2.28658e-27	0.487264	0.411	0.12	6.09215e-23	CD14+CD16+ Monocytes_PE	CD14+CD16+ Monocytes
									ACTN1	4.21103e-34	0.486766	0.622	0.25	1.12195e-29	CD14+CD16+ Monocytes_PE	CD14+CD16+ Monocytes
									CD276	7.31716e-51	0.486485	0.378	0	1.94951e-46	CD14+CD16+ Monocytes_PE	CD14+CD16+ Monocytes
									DHRS3	1.11888e-53	0.486258	0.421	0.012	2.98104e-49	CD14+CD16+ Monocytes_PE	CD14+CD16+ Monocytes
									RHEB	9.40211e-38	0.484358	0.693	0.303	2.505e-33	CD14+CD16+ Monocytes_PE	CD14+CD16+ Monocytes
									PGD	5.65726e-35	0.482049	0.807	0.506	1.50726e-30	CD14+CD16+ Monocytes_PE	CD14+CD16+ Monocytes
									ARHGAP10	7.91407e-38	0.479992	0.533	0.142	2.10854e-33	CD14+CD16+ Monocytes_PE	CD14+CD16+ Monocytes
									RBPJ	1.2121e-35	0.477824	0.832	0.508	3.22941e-31	CD14+CD16+ Monocytes_PE	CD14+CD16+ Monocytes
									CD82	2.7885e-42	0.475723	0.444	0.065	7.4294e-38	CD14+CD16+ Monocytes_PE	CD14+CD16+ Monocytes
									TPRG1	5.6887e-41	0.475264	0.34	0.012	1.51564e-36	CD14+CD16+ Monocytes_PE	CD14+CD16+ Monocytes
									ENO1	1.27497e-72	0.474364	0.969	0.807	3.39691e-68	CD14+CD16+ Monocytes_PE	CD14+CD16+ Monocytes
									SIRPA	1.17882e-36	0.473693	0.693	0.293	3.14074e-32	CD14+CD16+ Monocytes_PE	CD14+CD16+ Monocytes
									PNP	1.18944e-36	0.471492	0.606	0.207	3.16904e-32	CD14+CD16+ Monocytes_PE	CD14+CD16+ Monocytes
									CREM	2.7666e-41	0.471257	0.508	0.104	7.37106e-37	CD14+CD16+ Monocytes_PE	CD14+CD16+ Monocytes
									CD163	2.11636e-23	0.466243	0.521	0.24	5.63863e-19	CD14+CD16+ Monocytes_PE	CD14+CD16+ Monocytes
									MYOF	3.81336e-33	0.461011	0.587	0.199	1.01599e-28	CD14+CD16+ Monocytes_PE	CD14+CD16+ Monocytes
									SLC2A3	1.52922e-33	0.460392	0.488	0.124	4.07431e-29	CD14+CD16+ Monocytes_PE	CD14+CD16+ Monocytes
									CTSA	6.51418e-34	0.45932	0.71	0.346	1.73557e-29	CD14+CD16+ Monocytes_PE	CD14+CD16+ Monocytes
									FCGR2B	2.74201e-25	0.458437	0.436	0.15	7.30554e-21	CD14+CD16+ Monocytes_PE	CD14+CD16+ Monocytes
									ATP13A3	3.85173e-35	0.458383	0.598	0.209	1.02622e-30	CD14+CD16+ Monocytes_PE	CD14+CD16+ Monocytes
									SNX8	7.87324e-40	0.457861	0.531	0.128	2.09767e-35	CD14+CD16+ Monocytes_PE	CD14+CD16+ Monocytes
									SLC3A2	4.92762e-29	0.457108	0.618	0.274	1.31287e-24	CD14+CD16+ Monocytes_PE	CD14+CD16+ Monocytes
									ADAM9	7.61978e-39	0.456692	0.521	0.124	2.03014e-34	CD14+CD16+ Monocytes_PE	CD14+CD16+ Monocytes
									SAMSN1	2.88115e-30	0.455517	0.527	0.185	7.67624e-26	CD14+CD16+ Monocytes_PE	CD14+CD16+ Monocytes
									GSTO1	1.07914e-43	0.452849	0.905	0.642	2.87516e-39	CD14+CD16+ Monocytes_PE	CD14+CD16+ Monocytes
									CXCL3	7.20694e-29	0.449048	0.23	0.002	1.92014e-24	CD14+CD16+ Monocytes_PE	CD14+CD16+ Monocytes
									ICAM1	1.28012e-28	0.448915	0.494	0.167	3.41062e-24	CD14+CD16+ Monocytes_PE	CD14+CD16+ Monocytes
									TREM1	5.20444e-27	0.447269	0.525	0.213	1.38662e-22	CD14+CD16+ Monocytes_PE	CD14+CD16+ Monocytes
									CYP27A1	1.55463e-22	0.444177	0.446	0.171	4.14201e-18	CD14+CD16+ Monocytes_PE	CD14+CD16+ Monocytes
									MGLL	4.03953e-24	0.442146	0.373	0.106	1.07625e-19	CD14+CD16+ Monocytes_PE	CD14+CD16+ Monocytes
									ANXA11	2.61351e-29	0.441217	0.836	0.587	6.96316e-25	CD14+CD16+ Monocytes_PE	CD14+CD16+ Monocytes
									PLA2G7	3.52141e-23	0.440729	0.442	0.159	9.38208e-19	CD14+CD16+ Monocytes_PE	CD14+CD16+ Monocytes
									SEMA6B	1.11365e-41	0.438002	0.332	0.006	2.96709e-37	CD14+CD16+ Monocytes_PE	CD14+CD16+ Monocytes
									CD44	5.96779e-50	0.436089	0.954	0.774	1.59e-45	CD14+CD16+ Monocytes_PE	CD14+CD16+ Monocytes
									DAB2	1.8939e-33	0.434193	0.421	0.087	5.04591e-29	CD14+CD16+ Monocytes_PE	CD14+CD16+ Monocytes
									MT-ATP8	3.78726e-53	0.4327	0.942	0.839	1.00904e-48	CD14+CD16+ Monocytes_PE	CD14+CD16+ Monocytes
									ATP6AP2	1.06747e-26	0.429749	0.786	0.486	2.84406e-22	CD14+CD16+ Monocytes_PE	CD14+CD16+ Monocytes
									HSPA5	2.47744e-25	0.428732	0.763	0.465	6.60063e-21	CD14+CD16+ Monocytes_PE	CD14+CD16+ Monocytes
									PLD3	2.71729e-17	0.424671	0.656	0.427	7.23969e-13	CD14+CD16+ Monocytes_PE	CD14+CD16+ Monocytes
									PIM1	1.40176e-30	0.423499	0.429	0.104	3.7347e-26	CD14+CD16+ Monocytes_PE	CD14+CD16+ Monocytes
									FCGR3A	1.69449e-19	0.423148	0.541	0.254	4.51463e-15	CD14+CD16+ Monocytes_PE	CD14+CD16+ Monocytes
									CD14	6.69044e-32	0.42002	0.849	0.823	1.78253e-27	CD14+CD16+ Monocytes_PE	CD14+CD16+ Monocytes
									FNDC3B	2.93795e-24	0.419774	0.714	0.409	7.82759e-20	CD14+CD16+ Monocytes_PE	CD14+CD16+ Monocytes
									HAVCR2	1.53278e-31	0.419609	0.521	0.167	4.08377e-27	CD14+CD16+ Monocytes_PE	CD14+CD16+ Monocytes
									POMP	7.25185e-40	0.416806	0.898	0.636	1.93211e-35	CD14+CD16+ Monocytes_PE	CD14+CD16+ Monocytes
									PALLD	3.7318e-32	0.416341	0.355	0.051	9.94263e-28	CD14+CD16+ Monocytes_PE	CD14+CD16+ Monocytes
									GABARAPL1	2.94494e-33	0.413838	0.413	0.081	7.8462e-29	CD14+CD16+ Monocytes_PE	CD14+CD16+ Monocytes
									TXN	4.92827e-26	0.412353	0.859	0.673	1.31304e-21	CD14+CD16+ Monocytes_PE	CD14+CD16+ Monocytes
									RHOC	8.90129e-24	0.41094	0.703	0.382	2.37157e-19	CD14+CD16+ Monocytes_PE	CD14+CD16+ Monocytes
									PLTP	9.0138e-28	0.410486	0.241	0.01	2.40155e-23	CD14+CD16+ Monocytes_PE	CD14+CD16+ Monocytes
									BCAT1	4.62189e-38	0.409753	0.4	0.053	1.23141e-33	CD14+CD16+ Monocytes_PE	CD14+CD16+ Monocytes
									RNF145	1.83235e-28	0.409272	0.641	0.28	4.88194e-24	CD14+CD16+ Monocytes_PE	CD14+CD16+ Monocytes
									IL4I1	7.97114e-33	0.408385	0.405	0.075	2.12375e-28	CD14+CD16+ Monocytes_PE	CD14+CD16+ Monocytes
									FOSB	6.05863e-25	0.408072	0.378	0.098	1.6142e-20	CD14+CD16+ Monocytes_PE	CD14+CD16+ Monocytes
									RBM47	3.45412e-26	0.407639	0.799	0.514	9.20282e-22	CD14+CD16+ Monocytes_PE	CD14+CD16+ Monocytes
									NIBAN2	3.32028e-30	0.406854	0.525	0.171	8.84623e-26	CD14+CD16+ Monocytes_PE	CD14+CD16+ Monocytes
									PAPSS1	1.81162e-30	0.406138	0.6	0.232	4.8267e-26	CD14+CD16+ Monocytes_PE	CD14+CD16+ Monocytes
									ATP6V1F	2.1247e-40	0.405778	0.921	0.762	5.66085e-36	CD14+CD16+ Monocytes_PE	CD14+CD16+ Monocytes
									C1orf122	1.22383e-23	0.40525	0.51	0.224	3.26066e-19	CD14+CD16+ Monocytes_PE	CD14+CD16+ Monocytes
									PEA15	6.73787e-27	0.404722	0.718	0.392	1.79517e-22	CD14+CD16+ Monocytes_PE	CD14+CD16+ Monocytes
									RALA	3.54483e-27	0.402372	0.6	0.254	9.4445e-23	CD14+CD16+ Monocytes_PE	CD14+CD16+ Monocytes
									MGST3	3.05208e-22	0.401169	0.647	0.382	8.13166e-18	CD14+CD16+ Monocytes_PE	CD14+CD16+ Monocytes
									MIF	1.97117e-54	0.400453	0.981	0.856	5.25179e-50	CD14+CD16+ Monocytes_PE	CD14+CD16+ Monocytes
									WDR1	4.10798e-31	0.400225	0.844	0.559	1.09449e-26	CD14+CD16+ Monocytes_PE	CD14+CD16+ Monocytes
									PLIN3	1.29145e-28	0.399323	0.645	0.278	3.44081e-24	CD14+CD16+ Monocytes_PE	CD14+CD16+ Monocytes
									ADRM1	1.09487e-27	0.398945	0.722	0.394	2.91706e-23	CD14+CD16+ Monocytes_PE	CD14+CD16+ Monocytes
									SDCBP	4.3097e-34	0.398216	0.89	0.657	1.14823e-29	CD14+CD16+ Monocytes_PE	CD14+CD16+ Monocytes
									SPHK1	3.77215e-29	0.398044	0.446	0.122	1.00501e-24	CD14+CD16+ Monocytes_PE	CD14+CD16+ Monocytes
									FCGR1A	6.46208e-20	0.39768	0.452	0.199	1.72169e-15	CD14+CD16+ Monocytes_PE	CD14+CD16+ Monocytes
									IL3RA	1.12558e-27	0.397159	0.359	0.075	2.99887e-23	CD14+CD16+ Monocytes_PE	CD14+CD16+ Monocytes
									RAB31	2.26074e-35	0.396626	0.934	0.679	6.02328e-31	CD14+CD16+ Monocytes_PE	CD14+CD16+ Monocytes
									NFKBID	9.78151e-27	0.394599	0.461	0.148	2.60609e-22	CD14+CD16+ Monocytes_PE	CD14+CD16+ Monocytes
									ATP6AP1	1.43643e-24	0.393	0.668	0.368	3.82709e-20	CD14+CD16+ Monocytes_PE	CD14+CD16+ Monocytes
									RFX2	1.18033e-31	0.391599	0.365	0.057	3.14474e-27	CD14+CD16+ Monocytes_PE	CD14+CD16+ Monocytes
									MAP4K3-DT	3.0119e-31	0.391096	0.378	0.065	8.0246e-27	CD14+CD16+ Monocytes_PE	CD14+CD16+ Monocytes
									PLEK	1.98563e-24	0.39108	0.873	0.652	5.2903e-20	CD14+CD16+ Monocytes_PE	CD14+CD16+ Monocytes
									QSOX1	1.39945e-27	0.390693	0.539	0.197	3.72856e-23	CD14+CD16+ Monocytes_PE	CD14+CD16+ Monocytes
									CMTM6	2.86817e-29	0.387771	0.849	0.557	7.64167e-25	CD14+CD16+ Monocytes_PE	CD14+CD16+ Monocytes
									LINC00963	1.13158e-31	0.385985	0.469	0.122	3.01486e-27	CD14+CD16+ Monocytes_PE	CD14+CD16+ Monocytes
									SLC43A3	3.20983e-26	0.385814	0.508	0.191	8.55194e-22	CD14+CD16+ Monocytes_PE	CD14+CD16+ Monocytes
									SLC7A11	3.55941e-31	0.385429	0.243	0	9.48334e-27	CD14+CD16+ Monocytes_PE	CD14+CD16+ Monocytes
									ATP1A1	2.63848e-25	0.384008	0.716	0.404	7.02969e-21	CD14+CD16+ Monocytes_PE	CD14+CD16+ Monocytes
									TMBIM1	1.24919e-24	0.38303	0.579	0.254	3.32822e-20	CD14+CD16+ Monocytes_PE	CD14+CD16+ Monocytes
									MAFB	1.99078e-23	0.382599	0.817	0.62	5.30404e-19	CD14+CD16+ Monocytes_PE	CD14+CD16+ Monocytes
									ANKH	5.79927e-22	0.380314	0.367	0.112	1.5451e-17	CD14+CD16+ Monocytes_PE	CD14+CD16+ Monocytes
									SRD5A3	1.18304e-32	0.380131	0.386	0.065	3.15197e-28	CD14+CD16+ Monocytes_PE	CD14+CD16+ Monocytes
									DDAH2	3.55665e-22	0.378402	0.546	0.242	9.47598e-18	CD14+CD16+ Monocytes_PE	CD14+CD16+ Monocytes
									DSE	5.51954e-23	0.378264	0.589	0.28	1.47057e-18	CD14+CD16+ Monocytes_PE	CD14+CD16+ Monocytes
									ANXA1	1.07887e-21	0.378237	0.876	0.722	2.87444e-17	CD14+CD16+ Monocytes_PE	CD14+CD16+ Monocytes
									SDF2L1	3.95153e-23	0.376066	0.618	0.311	1.05281e-18	CD14+CD16+ Monocytes_PE	CD14+CD16+ Monocytes
									ELOC	8.93337e-26	0.375962	0.747	0.445	2.38012e-21	CD14+CD16+ Monocytes_PE	CD14+CD16+ Monocytes
									NPC2	3.18891e-79	0.375412	0.994	0.947	8.4962e-75	CD14+CD16+ Monocytes_PE	CD14+CD16+ Monocytes
									ALDH1A2	5.00266e-29	0.375242	0.255	0.012	1.33286e-24	CD14+CD16+ Monocytes_PE	CD14+CD16+ Monocytes
									ORMDL2	5.932e-27	0.373442	0.525	0.193	1.58046e-22	CD14+CD16+ Monocytes_PE	CD14+CD16+ Monocytes
									COX20	5.4975e-28	0.372636	0.556	0.199	1.4647e-23	CD14+CD16+ Monocytes_PE	CD14+CD16+ Monocytes
									HSD3B7	8.19365e-34	0.372326	0.276	0.006	2.18303e-29	CD14+CD16+ Monocytes_PE	CD14+CD16+ Monocytes
									ETS2	7.12715e-19	0.372039	0.564	0.309	1.89889e-14	CD14+CD16+ Monocytes_PE	CD14+CD16+ Monocytes
									EIF5A	8.73181e-28	0.371779	0.886	0.598	2.32642e-23	CD14+CD16+ Monocytes_PE	CD14+CD16+ Monocytes
									NFE2L2	3.32272e-23	0.371734	0.743	0.461	8.85271e-19	CD14+CD16+ Monocytes_PE	CD14+CD16+ Monocytes
									KCNN4	4.87739e-28	0.370601	0.417	0.108	1.29948e-23	CD14+CD16+ Monocytes_PE	CD14+CD16+ Monocytes
									LAPTM4A	7.78063e-23	0.369705	0.73	0.433	2.07299e-18	CD14+CD16+ Monocytes_PE	CD14+CD16+ Monocytes
									CHMP4B	2.22877e-24	0.369235	0.627	0.285	5.93812e-20	CD14+CD16+ Monocytes_PE	CD14+CD16+ Monocytes
									BSG	6.25932e-24	0.369163	0.743	0.423	1.66767e-19	CD14+CD16+ Monocytes_PE	CD14+CD16+ Monocytes
									FKBP2	8.35474e-24	0.368501	0.695	0.384	2.22595e-19	CD14+CD16+ Monocytes_PE	CD14+CD16+ Monocytes
									C3AR1	1.81207e-23	0.36815	0.461	0.167	4.82789e-19	CD14+CD16+ Monocytes_PE	CD14+CD16+ Monocytes
									EMD	1.62924e-22	0.366588	0.639	0.339	4.34078e-18	CD14+CD16+ Monocytes_PE	CD14+CD16+ Monocytes
									TBL2	6.91038e-34	0.365385	0.384	0.059	1.84113e-29	CD14+CD16+ Monocytes_PE	CD14+CD16+ Monocytes
									SELENOS	1.20813e-22	0.365036	0.602	0.307	3.21882e-18	CD14+CD16+ Monocytes_PE	CD14+CD16+ Monocytes
									HIGD1A	2.01328e-26	0.363761	0.517	0.193	5.36399e-22	CD14+CD16+ Monocytes_PE	CD14+CD16+ Monocytes
									CHI3L1	2.89455e-20	0.363547	0.16	0	7.71194e-16	CD14+CD16+ Monocytes_PE	CD14+CD16+ Monocytes
									MRAS	3.43432e-29	0.362735	0.369	0.069	9.15006e-25	CD14+CD16+ Monocytes_PE	CD14+CD16+ Monocytes
									RASGEF1B	2.96271e-23	0.359749	0.481	0.169	7.89356e-19	CD14+CD16+ Monocytes_PE	CD14+CD16+ Monocytes
									CDK14	3.24548e-32	0.359446	0.351	0.045	8.64694e-28	CD14+CD16+ Monocytes_PE	CD14+CD16+ Monocytes
									TMBIM6	3.93904e-38	0.359009	0.944	0.754	1.04948e-33	CD14+CD16+ Monocytes_PE	CD14+CD16+ Monocytes
									RAB20	3.71471e-21	0.35725	0.531	0.244	9.8971e-17	CD14+CD16+ Monocytes_PE	CD14+CD16+ Monocytes
									CD68	8.26354e-38	0.356722	0.959	0.846	2.20166e-33	CD14+CD16+ Monocytes_PE	CD14+CD16+ Monocytes
									NQO2	1.43095e-24	0.355138	0.525	0.201	3.81248e-20	CD14+CD16+ Monocytes_PE	CD14+CD16+ Monocytes
									GPRIN3	8.69273e-28	0.354838	0.423	0.11	2.316e-23	CD14+CD16+ Monocytes_PE	CD14+CD16+ Monocytes
									PSMD8	1.01625e-26	0.352097	0.822	0.549	2.7076e-22	CD14+CD16+ Monocytes_PE	CD14+CD16+ Monocytes
									VDAC1	4.16004e-24	0.351152	0.78	0.504	1.10836e-19	CD14+CD16+ Monocytes_PE	CD14+CD16+ Monocytes
									EIF4E	5.38066e-24	0.350549	0.51	0.197	1.43357e-19	CD14+CD16+ Monocytes_PE	CD14+CD16+ Monocytes
									TXNRD1	2.0918e-18	0.350504	0.537	0.266	5.57318e-14	CD14+CD16+ Monocytes_PE	CD14+CD16+ Monocytes
									FLOT1	6.49971e-21	0.350098	0.656	0.346	1.73172e-16	CD14+CD16+ Monocytes_PE	CD14+CD16+ Monocytes
									PPARD	1.02294e-23	0.350085	0.469	0.165	2.72541e-19	CD14+CD16+ Monocytes_PE	CD14+CD16+ Monocytes
									GNA15	1.53018e-23	0.3499	0.508	0.195	4.07686e-19	CD14+CD16+ Monocytes_PE	CD14+CD16+ Monocytes
									TMED2	2.65027e-22	0.348607	0.627	0.305	7.06112e-18	CD14+CD16+ Monocytes_PE	CD14+CD16+ Monocytes
									LUCAT1	1.28212e-27	0.347968	0.303	0.039	3.41597e-23	CD14+CD16+ Monocytes_PE	CD14+CD16+ Monocytes
									LAIR1	1.24132e-20	0.347852	0.521	0.234	3.30726e-16	CD14+CD16+ Monocytes_PE	CD14+CD16+ Monocytes
									NOP10	6.06541e-30	0.347327	0.917	0.705	1.61601e-25	CD14+CD16+ Monocytes_PE	CD14+CD16+ Monocytes
									KLF6	1.50255e-22	0.346369	0.894	0.746	4.00325e-18	CD14+CD16+ Monocytes_PE	CD14+CD16+ Monocytes
									ANXA2	2.50059e-47	0.345083	0.961	0.872	6.66233e-43	CD14+CD16+ Monocytes_PE	CD14+CD16+ Monocytes
									VIM	2.7393e-74	0.344009	0.994	0.984	7.29832e-70	CD14+CD16+ Monocytes_PE	CD14+CD16+ Monocytes
									CRADD	1.05039e-20	0.342643	0.309	0.075	2.79854e-16	CD14+CD16+ Monocytes_PE	CD14+CD16+ Monocytes
									P4HB	2.97487e-22	0.341804	0.803	0.577	7.92595e-18	CD14+CD16+ Monocytes_PE	CD14+CD16+ Monocytes
									TPD52L2	6.38378e-22	0.338025	0.577	0.258	1.70083e-17	CD14+CD16+ Monocytes_PE	CD14+CD16+ Monocytes
									GPR183	1.58232e-19	0.337986	0.363	0.118	4.21578e-15	CD14+CD16+ Monocytes_PE	CD14+CD16+ Monocytes
									APOC2	2.07777e-17	0.337929	0.137	0	5.5358e-13	CD14+CD16+ Monocytes_PE	CD14+CD16+ Monocytes
									VAPA	4.44602e-23	0.337907	0.79	0.51	1.18455e-18	CD14+CD16+ Monocytes_PE	CD14+CD16+ Monocytes
									PTGER2	4.56726e-23	0.337185	0.371	0.102	1.21686e-18	CD14+CD16+ Monocytes_PE	CD14+CD16+ Monocytes
									DRAM1	6.31994e-24	0.337123	0.405	0.118	1.68382e-19	CD14+CD16+ Monocytes_PE	CD14+CD16+ Monocytes
									HPCAL1	2.83811e-18	0.336768	0.639	0.376	7.56158e-14	CD14+CD16+ Monocytes_PE	CD14+CD16+ Monocytes
									NDUFS5	1.16221e-25	0.336409	0.884	0.671	3.09649e-21	CD14+CD16+ Monocytes_PE	CD14+CD16+ Monocytes
									CD99	2.66862e-23	0.336386	0.882	0.693	7.11e-19	CD14+CD16+ Monocytes_PE	CD14+CD16+ Monocytes
									PCBP2	1.63069e-30	0.336044	0.923	0.736	4.34463e-26	CD14+CD16+ Monocytes_PE	CD14+CD16+ Monocytes
									ATP6V0C	5.38498e-49	0.335841	0.975	0.882	1.43472e-44	CD14+CD16+ Monocytes_PE	CD14+CD16+ Monocytes
									MYDGF	6.61983e-20	0.335534	0.734	0.457	1.76372e-15	CD14+CD16+ Monocytes_PE	CD14+CD16+ Monocytes
									TSC22D1	2.66019e-16	0.333763	0.272	0.075	7.08755e-12	CD14+CD16+ Monocytes_PE	CD14+CD16+ Monocytes
									MMP14	7.64045e-33	0.333108	0.27	0.006	2.03565e-28	CD14+CD16+ Monocytes_PE	CD14+CD16+ Monocytes
									SERTAD1	1.08241e-21	0.332931	0.5	0.203	2.88387e-17	CD14+CD16+ Monocytes_PE	CD14+CD16+ Monocytes
									MPP1	1.2137e-19	0.332783	0.571	0.283	3.23365e-15	CD14+CD16+ Monocytes_PE	CD14+CD16+ Monocytes
									SURF4	2.5381e-22	0.332457	0.521	0.207	6.76227e-18	CD14+CD16+ Monocytes_PE	CD14+CD16+ Monocytes
									ROMO1	4.56239e-21	0.329784	0.786	0.508	1.21556e-16	CD14+CD16+ Monocytes_PE	CD14+CD16+ Monocytes
									ANXA4	7.8809e-18	0.329504	0.5	0.24	2.09971e-13	CD14+CD16+ Monocytes_PE	CD14+CD16+ Monocytes
									SLCO2B1	1.7108e-35	0.327182	0.274	0	4.55808e-31	CD14+CD16+ Monocytes_PE	CD14+CD16+ Monocytes
									MGAT1	3.14942e-21	0.326172	0.82	0.657	8.391e-17	CD14+CD16+ Monocytes_PE	CD14+CD16+ Monocytes
									HLA-DQA1	5.41898e-20	0.326066	0.857	0.746	1.44378e-15	CD14+CD16+ Monocytes_PE	CD14+CD16+ Monocytes
									ACSL1	3.17114e-19	0.325321	0.452	0.183	8.44888e-15	CD14+CD16+ Monocytes_PE	CD14+CD16+ Monocytes
									CCR1	1.69521e-16	0.325313	0.55	0.301	4.51654e-12	CD14+CD16+ Monocytes_PE	CD14+CD16+ Monocytes
									ARID5A	3.8041e-21	0.325175	0.485	0.191	1.01353e-16	CD14+CD16+ Monocytes_PE	CD14+CD16+ Monocytes
									GTF3C6	3.52415e-19	0.325083	0.604	0.307	9.3894e-15	CD14+CD16+ Monocytes_PE	CD14+CD16+ Monocytes
									MFSD12	1.13178e-11	0.324687	0.461	0.27	3.0154e-07	CD14+CD16+ Monocytes_PE	CD14+CD16+ Monocytes
									ZYX	1.98523e-38	0.324659	0.938	0.835	5.28925e-34	CD14+CD16+ Monocytes_PE	CD14+CD16+ Monocytes
									CDCP1	1.76226e-31	0.323826	0.301	0.024	4.6952e-27	CD14+CD16+ Monocytes_PE	CD14+CD16+ Monocytes
									RAB5C	1.80422e-22	0.323532	0.838	0.583	4.80698e-18	CD14+CD16+ Monocytes_PE	CD14+CD16+ Monocytes
									IRAK2	3.11744e-30	0.323461	0.251	0.006	8.30579e-26	CD14+CD16+ Monocytes_PE	CD14+CD16+ Monocytes
									FLNB	1.08675e-24	0.322866	0.274	0.035	2.89542e-20	CD14+CD16+ Monocytes_PE	CD14+CD16+ Monocytes
									CYCS	2.30592e-19	0.322844	0.639	0.35	6.14366e-15	CD14+CD16+ Monocytes_PE	CD14+CD16+ Monocytes
									DNAJB6	7.73431e-20	0.322598	0.678	0.386	2.06065e-15	CD14+CD16+ Monocytes_PE	CD14+CD16+ Monocytes
									ALDOA	2.85405e-50	0.322362	0.973	0.904	7.60405e-46	CD14+CD16+ Monocytes_PE	CD14+CD16+ Monocytes
									PHLDA2	5.93649e-26	0.322296	0.297	0.043	1.58166e-21	CD14+CD16+ Monocytes_PE	CD14+CD16+ Monocytes
									TMED10	4.07033e-19	0.320687	0.691	0.392	1.08446e-14	CD14+CD16+ Monocytes_PE	CD14+CD16+ Monocytes
									VAT1	2.99302e-24	0.320237	0.32	0.061	7.9743e-20	CD14+CD16+ Monocytes_PE	CD14+CD16+ Monocytes
									CD109	1.20918e-27	0.318745	0.255	0.016	3.22161e-23	CD14+CD16+ Monocytes_PE	CD14+CD16+ Monocytes
									TNS3	7.17608e-16	0.318684	0.502	0.252	1.91192e-11	CD14+CD16+ Monocytes_PE	CD14+CD16+ Monocytes
									GPC4	2.12831e-20	0.318279	0.166	0.002	5.67046e-16	CD14+CD16+ Monocytes_PE	CD14+CD16+ Monocytes
									FERMT3	7.5655e-20	0.31818	0.84	0.618	2.01568e-15	CD14+CD16+ Monocytes_PE	CD14+CD16+ Monocytes
									PAPSS2	2.9642e-17	0.316576	0.367	0.132	7.89751e-13	CD14+CD16+ Monocytes_PE	CD14+CD16+ Monocytes
									SEC61G	1.75769e-22	0.316563	0.84	0.644	4.68302e-18	CD14+CD16+ Monocytes_PE	CD14+CD16+ Monocytes
									NPL	5.45283e-19	0.316366	0.463	0.189	1.4528e-14	CD14+CD16+ Monocytes_PE	CD14+CD16+ Monocytes
									GPX4	1.25574e-36	0.315635	0.967	0.864	3.34566e-32	CD14+CD16+ Monocytes_PE	CD14+CD16+ Monocytes
									CCDC88A	5.09281e-18	0.314835	0.797	0.583	1.35688e-13	CD14+CD16+ Monocytes_PE	CD14+CD16+ Monocytes
									ASAP1	1.30982e-14	0.314806	0.645	0.423	3.48976e-10	CD14+CD16+ Monocytes_PE	CD14+CD16+ Monocytes
									EPS8	1.31901e-23	0.314269	0.353	0.085	3.51424e-19	CD14+CD16+ Monocytes_PE	CD14+CD16+ Monocytes
									SPINK1	7.31523e-15	0.313214	0.116	0	1.949e-10	CD14+CD16+ Monocytes_PE	CD14+CD16+ Monocytes
									PLEKHO2	2.33632e-17	0.312483	0.571	0.289	6.22465e-13	CD14+CD16+ Monocytes_PE	CD14+CD16+ Monocytes
									EREG	7.55641e-20	0.311821	0.237	0.037	2.01326e-15	CD14+CD16+ Monocytes_PE	CD14+CD16+ Monocytes
									TMEM70	1.98898e-19	0.310418	0.485	0.203	5.29923e-15	CD14+CD16+ Monocytes_PE	CD14+CD16+ Monocytes
									MANF	2.41792e-20	0.310318	0.442	0.167	6.44205e-16	CD14+CD16+ Monocytes_PE	CD14+CD16+ Monocytes
									ATP1B3	6.00967e-17	0.310277	0.67	0.409	1.60116e-12	CD14+CD16+ Monocytes_PE	CD14+CD16+ Monocytes
									NRP2	1.94066e-28	0.310057	0.309	0.039	5.1705e-24	CD14+CD16+ Monocytes_PE	CD14+CD16+ Monocytes
									RRBP1	2.19333e-18	0.309541	0.591	0.301	5.84369e-14	CD14+CD16+ Monocytes_PE	CD14+CD16+ Monocytes
									MYADM	1.96455e-13	0.309501	0.627	0.396	5.23416e-09	CD14+CD16+ Monocytes_PE	CD14+CD16+ Monocytes
									ARHGDIA	8.67366e-21	0.309452	0.828	0.614	2.31092e-16	CD14+CD16+ Monocytes_PE	CD14+CD16+ Monocytes
									ITGAM	1.19606e-16	0.309012	0.591	0.319	3.18667e-12	CD14+CD16+ Monocytes_PE	CD14+CD16+ Monocytes
									CD151	1.01396e-16	0.308685	0.598	0.333	2.70148e-12	CD14+CD16+ Monocytes_PE	CD14+CD16+ Monocytes
									GUSB	1.7024e-18	0.308367	0.595	0.289	4.53571e-14	CD14+CD16+ Monocytes_PE	CD14+CD16+ Monocytes
									MAFF	1.84659e-33	0.307497	0.27	0.004	4.91987e-29	CD14+CD16+ Monocytes_PE	CD14+CD16+ Monocytes
									PGAM1	8.24853e-22	0.307254	0.853	0.652	2.19766e-17	CD14+CD16+ Monocytes_PE	CD14+CD16+ Monocytes
									NME1	2.44425e-16	0.307219	0.496	0.242	6.51221e-12	CD14+CD16+ Monocytes_PE	CD14+CD16+ Monocytes
									ABL2	1.5102e-20	0.307146	0.386	0.12	4.02362e-16	CD14+CD16+ Monocytes_PE	CD14+CD16+ Monocytes
									NR4A2	8.10278e-16	0.306951	0.349	0.13	2.15882e-11	CD14+CD16+ Monocytes_PE	CD14+CD16+ Monocytes
									SLC43A2	4.99793e-14	0.305514	0.67	0.447	1.3316e-09	CD14+CD16+ Monocytes_PE	CD14+CD16+ Monocytes
									TM4SF19	1.66877e-19	0.305425	0.178	0.01	4.44611e-15	CD14+CD16+ Monocytes_PE	CD14+CD16+ Monocytes
									CXCL2	1.86569e-19	0.30447	0.187	0.014	4.97077e-15	CD14+CD16+ Monocytes_PE	CD14+CD16+ Monocytes
									SPRED1	2.89877e-22	0.304331	0.355	0.089	7.72321e-18	CD14+CD16+ Monocytes_PE	CD14+CD16+ Monocytes
									G0S2	6.50005e-16	0.304303	0.168	0.018	1.73181e-11	CD14+CD16+ Monocytes_PE	CD14+CD16+ Monocytes
									BTG2	1.75003e-11	0.304015	0.631	0.445	4.66261e-07	CD14+CD16+ Monocytes_PE	CD14+CD16+ Monocytes
									ITGB1BP1	4.06739e-15	0.303862	0.502	0.268	1.08367e-10	CD14+CD16+ Monocytes_PE	CD14+CD16+ Monocytes
									MTHFD2	7.44948e-17	0.301589	0.606	0.313	1.98476e-12	CD14+CD16+ Monocytes_PE	CD14+CD16+ Monocytes
									SMOX	3.42449e-28	0.301506	0.251	0.012	9.12388e-24	CD14+CD16+ Monocytes_PE	CD14+CD16+ Monocytes
									LITAF	3.11177e-15	0.30109	0.759	0.533	8.29068e-11	CD14+CD16+ Monocytes_PE	CD14+CD16+ Monocytes
									RBM3	2.75611e-23	0.300741	0.905	0.774	7.34311e-19	CD14+CD16+ Monocytes_PE	CD14+CD16+ Monocytes
									SERPINE1	1.38858e-23	0.299766	0.191	0.002	3.6996e-19	CD14+CD16+ Monocytes_PE	CD14+CD16+ Monocytes
									NIBAN1	1.80075e-18	0.299285	0.413	0.152	4.79773e-14	CD14+CD16+ Monocytes_PE	CD14+CD16+ Monocytes
									BCL7B	2.98085e-20	0.29864	0.481	0.189	7.94189e-16	CD14+CD16+ Monocytes_PE	CD14+CD16+ Monocytes
									REEP5	3.46247e-17	0.298574	0.795	0.541	9.22506e-13	CD14+CD16+ Monocytes_PE	CD14+CD16+ Monocytes
									ALAS1	2.15583e-20	0.298211	0.313	0.077	5.74377e-16	CD14+CD16+ Monocytes_PE	CD14+CD16+ Monocytes
									FPGS	4.22666e-21	0.298195	0.436	0.15	1.12611e-16	CD14+CD16+ Monocytes_PE	CD14+CD16+ Monocytes
									TPI1	3.02045e-35	0.298112	0.963	0.852	8.04739e-31	CD14+CD16+ Monocytes_PE	CD14+CD16+ Monocytes
									ITGA5	2.52018e-16	0.297541	0.475	0.215	6.71451e-12	CD14+CD16+ Monocytes_PE	CD14+CD16+ Monocytes
									EIF5	2.71151e-17	0.297033	0.805	0.565	7.22428e-13	CD14+CD16+ Monocytes_PE	CD14+CD16+ Monocytes
									IL13RA1	9.92657e-17	0.296773	0.515	0.262	2.64473e-12	CD14+CD16+ Monocytes_PE	CD14+CD16+ Monocytes
									PSMD14	1.38705e-19	0.296598	0.436	0.163	3.69551e-15	CD14+CD16+ Monocytes_PE	CD14+CD16+ Monocytes
									RPN2	2.58342e-17	0.295988	0.695	0.417	6.88301e-13	CD14+CD16+ Monocytes_PE	CD14+CD16+ Monocytes
									NR4A1	1.56116e-09	0.295694	0.336	0.179	4.15939e-05	CD14+CD16+ Monocytes_PE	CD14+CD16+ Monocytes
									ARF1	1.99098e-21	0.292914	0.865	0.679	5.30456e-17	CD14+CD16+ Monocytes_PE	CD14+CD16+ Monocytes
									GNG5	2.35584e-39	0.291972	0.965	0.878	6.27666e-35	CD14+CD16+ Monocytes_PE	CD14+CD16+ Monocytes
									HM13	7.8745e-15	0.291871	0.768	0.612	2.098e-10	CD14+CD16+ Monocytes_PE	CD14+CD16+ Monocytes
									HIF1A	1.3152e-12	0.291829	0.714	0.512	3.50408e-08	CD14+CD16+ Monocytes_PE	CD14+CD16+ Monocytes
									AC073611.1	2.01615e-28	0.291829	0.249	0.01	5.37162e-24	CD14+CD16+ Monocytes_PE	CD14+CD16+ Monocytes
									PDLIM7	2.18448e-19	0.291077	0.38	0.124	5.82012e-15	CD14+CD16+ Monocytes_PE	CD14+CD16+ Monocytes
									SLC15A3	1.87854e-15	0.290381	0.598	0.337	5.005e-11	CD14+CD16+ Monocytes_PE	CD14+CD16+ Monocytes
									CSF1	4.70254e-21	0.290267	0.166	0	1.2529e-16	CD14+CD16+ Monocytes_PE	CD14+CD16+ Monocytes
									DNAJB1	1.52413e-12	0.290168	0.419	0.203	4.06073e-08	CD14+CD16+ Monocytes_PE	CD14+CD16+ Monocytes
									SLC11A1	9.39822e-14	0.290043	0.759	0.559	2.50397e-09	CD14+CD16+ Monocytes_PE	CD14+CD16+ Monocytes
									AREG	6.52388e-20	0.289953	0.172	0.006	1.73816e-15	CD14+CD16+ Monocytes_PE	CD14+CD16+ Monocytes
									ATP1B1	1.01524e-20	0.288864	0.309	0.073	2.70491e-16	CD14+CD16+ Monocytes_PE	CD14+CD16+ Monocytes
									UBTD1	6.18157e-20	0.288542	0.274	0.057	1.64695e-15	CD14+CD16+ Monocytes_PE	CD14+CD16+ Monocytes
									TIMM8B	3.00989e-16	0.288511	0.712	0.429	8.01925e-12	CD14+CD16+ Monocytes_PE	CD14+CD16+ Monocytes
									ATP6V0A1	2.51745e-16	0.287587	0.459	0.213	6.70725e-12	CD14+CD16+ Monocytes_PE	CD14+CD16+ Monocytes
									STX4	2.32547e-17	0.287028	0.477	0.205	6.19574e-13	CD14+CD16+ Monocytes_PE	CD14+CD16+ Monocytes
									SDF4	6.64825e-16	0.285029	0.654	0.374	1.77129e-11	CD14+CD16+ Monocytes_PE	CD14+CD16+ Monocytes
									DAD1	1.35918e-16	0.284939	0.772	0.528	3.62128e-12	CD14+CD16+ Monocytes_PE	CD14+CD16+ Monocytes
									MAP4K3	1.19231e-15	0.284257	0.413	0.173	3.17666e-11	CD14+CD16+ Monocytes_PE	CD14+CD16+ Monocytes
									CXXC5	3.08163e-19	0.284107	0.384	0.126	8.21038e-15	CD14+CD16+ Monocytes_PE	CD14+CD16+ Monocytes
									SPCS2	1.19452e-15	0.283954	0.705	0.417	3.18256e-11	CD14+CD16+ Monocytes_PE	CD14+CD16+ Monocytes
									ADAM17	6.26593e-15	0.283702	0.498	0.25	1.66943e-10	CD14+CD16+ Monocytes_PE	CD14+CD16+ Monocytes
									GALM	1.28057e-20	0.283657	0.274	0.055	3.41182e-16	CD14+CD16+ Monocytes_PE	CD14+CD16+ Monocytes
									HEXB	2.30421e-14	0.283369	0.656	0.398	6.13911e-10	CD14+CD16+ Monocytes_PE	CD14+CD16+ Monocytes
									IGFLR1	2.91376e-14	0.282958	0.726	0.51	7.76312e-10	CD14+CD16+ Monocytes_PE	CD14+CD16+ Monocytes
									PDIA6	5.10772e-14	0.282873	0.674	0.445	1.36085e-09	CD14+CD16+ Monocytes_PE	CD14+CD16+ Monocytes
									PSMB6	8.34015e-19	0.282603	0.832	0.626	2.22207e-14	CD14+CD16+ Monocytes_PE	CD14+CD16+ Monocytes
									STRAP	1.45333e-16	0.282225	0.606	0.309	3.87211e-12	CD14+CD16+ Monocytes_PE	CD14+CD16+ Monocytes
									GPI	8.25401e-15	0.282082	0.699	0.443	2.19912e-10	CD14+CD16+ Monocytes_PE	CD14+CD16+ Monocytes
									XBP1	8.81125e-14	0.281696	0.595	0.343	2.34758e-09	CD14+CD16+ Monocytes_PE	CD14+CD16+ Monocytes
									PGK1	2.09524e-25	0.280464	0.923	0.783	5.58236e-21	CD14+CD16+ Monocytes_PE	CD14+CD16+ Monocytes
									EML4	5.45862e-14	0.280389	0.637	0.384	1.45434e-09	CD14+CD16+ Monocytes_PE	CD14+CD16+ Monocytes
									ITGB1	5.90644e-14	0.280101	0.687	0.427	1.57365e-09	CD14+CD16+ Monocytes_PE	CD14+CD16+ Monocytes
									MAP1S	2.10912e-21	0.279557	0.4	0.122	5.61932e-17	CD14+CD16+ Monocytes_PE	CD14+CD16+ Monocytes
									GAPDH	4.67067e-90	0.279464	0.998	0.978	1.24441e-85	CD14+CD16+ Monocytes_PE	CD14+CD16+ Monocytes
									IDS	6.21301e-15	0.279364	0.629	0.346	1.65533e-10	CD14+CD16+ Monocytes_PE	CD14+CD16+ Monocytes
									TMED5	5.49297e-16	0.279341	0.573	0.295	1.46349e-11	CD14+CD16+ Monocytes_PE	CD14+CD16+ Monocytes
									TXNDC17	5.09542e-16	0.278856	0.747	0.51	1.35757e-11	CD14+CD16+ Monocytes_PE	CD14+CD16+ Monocytes
									TMEM51	8.99592e-22	0.278846	0.309	0.067	2.39678e-17	CD14+CD16+ Monocytes_PE	CD14+CD16+ Monocytes
									RPN1	3.31381e-15	0.278631	0.714	0.457	8.82898e-11	CD14+CD16+ Monocytes_PE	CD14+CD16+ Monocytes
									YIF1A	5.27336e-17	0.278453	0.517	0.238	1.40498e-12	CD14+CD16+ Monocytes_PE	CD14+CD16+ Monocytes
									BZW1	1.33373e-14	0.278426	0.678	0.417	3.55344e-10	CD14+CD16+ Monocytes_PE	CD14+CD16+ Monocytes
									ATP6V0B	1.5911e-23	0.277792	0.925	0.785	4.23916e-19	CD14+CD16+ Monocytes_PE	CD14+CD16+ Monocytes
									ABCA1	1.99772e-13	0.277302	0.407	0.189	5.32254e-09	CD14+CD16+ Monocytes_PE	CD14+CD16+ Monocytes
									GADD45GIP1	2.71133e-14	0.277093	0.705	0.447	7.22379e-10	CD14+CD16+ Monocytes_PE	CD14+CD16+ Monocytes
									SEC11C	1.37137e-13	0.275755	0.51	0.272	3.65374e-09	CD14+CD16+ Monocytes_PE	CD14+CD16+ Monocytes
									BTG3	3.49827e-24	0.274966	0.263	0.033	9.32045e-20	CD14+CD16+ Monocytes_PE	CD14+CD16+ Monocytes
									LGALS3	1.65857e-11	0.274641	0.907	0.839	4.41892e-07	CD14+CD16+ Monocytes_PE	CD14+CD16+ Monocytes
									MAN1A1	1.12881e-15	0.273977	0.527	0.258	3.00748e-11	CD14+CD16+ Monocytes_PE	CD14+CD16+ Monocytes
									LPXN	1.72276e-14	0.273751	0.531	0.278	4.58994e-10	CD14+CD16+ Monocytes_PE	CD14+CD16+ Monocytes
									ABHD12	7.78201e-16	0.273524	0.39	0.157	2.07336e-11	CD14+CD16+ Monocytes_PE	CD14+CD16+ Monocytes
									YWHAQ	4.46269e-13	0.273291	0.612	0.398	1.18899e-08	CD14+CD16+ Monocytes_PE	CD14+CD16+ Monocytes
									GLIPR2	6.9297e-14	0.273035	0.807	0.612	1.84628e-09	CD14+CD16+ Monocytes_PE	CD14+CD16+ Monocytes
									SQOR	2.07597e-13	0.272814	0.647	0.423	5.53101e-09	CD14+CD16+ Monocytes_PE	CD14+CD16+ Monocytes
									UFD1	2.56609e-15	0.272032	0.512	0.248	6.83683e-11	CD14+CD16+ Monocytes_PE	CD14+CD16+ Monocytes
									NDUFA4	8.59067e-20	0.271214	0.905	0.742	2.28881e-15	CD14+CD16+ Monocytes_PE	CD14+CD16+ Monocytes
									COX17	3.18185e-14	0.270786	0.703	0.443	8.4774e-10	CD14+CD16+ Monocytes_PE	CD14+CD16+ Monocytes
									MAP1LC3B	2.40489e-14	0.270763	0.722	0.484	6.40734e-10	CD14+CD16+ Monocytes_PE	CD14+CD16+ Monocytes
									TAX1BP3	8.59342e-18	0.27033	0.432	0.169	2.28954e-13	CD14+CD16+ Monocytes_PE	CD14+CD16+ Monocytes
									POR	7.74444e-17	0.270171	0.479	0.213	2.06335e-12	CD14+CD16+ Monocytes_PE	CD14+CD16+ Monocytes
									S100A11	2.17561e-102	0.27006	0.992	0.98	5.79647e-98	CD14+CD16+ Monocytes_PE	CD14+CD16+ Monocytes
									GNG10	2.92968e-14	0.269859	0.541	0.287	7.80554e-10	CD14+CD16+ Monocytes_PE	CD14+CD16+ Monocytes
									UBASH3B	3.49885e-19	0.269801	0.326	0.089	9.32197e-15	CD14+CD16+ Monocytes_PE	CD14+CD16+ Monocytes
									MS4A4A	2.41753e-16	0.269502	0.338	0.114	6.44103e-12	CD14+CD16+ Monocytes_PE	CD14+CD16+ Monocytes
									PTPRE	5.9928e-18	0.269429	0.89	0.77	1.59666e-13	CD14+CD16+ Monocytes_PE	CD14+CD16+ Monocytes
									LINC01010	3.17727e-25	0.267991	0.203	0.002	8.46521e-21	CD14+CD16+ Monocytes_PE	CD14+CD16+ Monocytes
									PSMD11	6.83572e-16	0.267979	0.541	0.268	1.82124e-11	CD14+CD16+ Monocytes_PE	CD14+CD16+ Monocytes
									RFLNB	9.25384e-23	0.267706	0.251	0.03	2.4655e-18	CD14+CD16+ Monocytes_PE	CD14+CD16+ Monocytes
									TIMP3	4.17086e-13	0.267435	0.102	0	1.11124e-08	CD14+CD16+ Monocytes_PE	CD14+CD16+ Monocytes
									CYB5R3	5.27876e-14	0.267367	0.523	0.278	1.40642e-09	CD14+CD16+ Monocytes_PE	CD14+CD16+ Monocytes
									GRINA	2.55623e-14	0.266919	0.793	0.604	6.81057e-10	CD14+CD16+ Monocytes_PE	CD14+CD16+ Monocytes
									ASPH	3.91839e-18	0.266644	0.326	0.093	1.04398e-13	CD14+CD16+ Monocytes_PE	CD14+CD16+ Monocytes
									P2RX4	9.20272e-18	0.26631	0.405	0.146	2.45188e-13	CD14+CD16+ Monocytes_PE	CD14+CD16+ Monocytes
									PSMC3	2.81909e-14	0.264299	0.527	0.278	7.51089e-10	CD14+CD16+ Monocytes_PE	CD14+CD16+ Monocytes
									PDIA4	1.00332e-14	0.264126	0.4	0.175	2.67314e-10	CD14+CD16+ Monocytes_PE	CD14+CD16+ Monocytes
									TSPAN3	6.65077e-17	0.263701	0.351	0.12	1.77196e-12	CD14+CD16+ Monocytes_PE	CD14+CD16+ Monocytes
									MT-ND4L	2.30229e-19	0.263441	0.896	0.807	6.134e-15	CD14+CD16+ Monocytes_PE	CD14+CD16+ Monocytes
									SEC62	5.589e-14	0.26334	0.763	0.496	1.48908e-09	CD14+CD16+ Monocytes_PE	CD14+CD16+ Monocytes
									DSTN	5.13868e-14	0.263199	0.498	0.252	1.3691e-09	CD14+CD16+ Monocytes_PE	CD14+CD16+ Monocytes
									IDH1	1.84534e-17	0.262886	0.332	0.104	4.91655e-13	CD14+CD16+ Monocytes_PE	CD14+CD16+ Monocytes
									SDS	8.29748e-17	0.26259	0.166	0.014	2.2107e-12	CD14+CD16+ Monocytes_PE	CD14+CD16+ Monocytes
									RAPH1	4.05539e-21	0.262586	0.278	0.053	1.08048e-16	CD14+CD16+ Monocytes_PE	CD14+CD16+ Monocytes
									PRDX6	6.63032e-14	0.262424	0.718	0.496	1.76652e-09	CD14+CD16+ Monocytes_PE	CD14+CD16+ Monocytes
									DNAJB11	2.72558e-15	0.261883	0.429	0.189	7.26177e-11	CD14+CD16+ Monocytes_PE	CD14+CD16+ Monocytes
									CD81	2.54713e-11	0.261594	0.544	0.321	6.78633e-07	CD14+CD16+ Monocytes_PE	CD14+CD16+ Monocytes
									CREG1	1.05071e-12	0.261428	0.575	0.339	2.7994e-08	CD14+CD16+ Monocytes_PE	CD14+CD16+ Monocytes
									SMIM3	6.15972e-20	0.26133	0.28	0.059	1.64113e-15	CD14+CD16+ Monocytes_PE	CD14+CD16+ Monocytes
									S100A10	4.99406e-27	0.260983	0.973	0.931	1.33057e-22	CD14+CD16+ Monocytes_PE	CD14+CD16+ Monocytes
									FDX1	2.01407e-13	0.260887	0.409	0.189	5.36608e-09	CD14+CD16+ Monocytes_PE	CD14+CD16+ Monocytes
									DBI	1.16454e-16	0.260768	0.88	0.715	3.10267e-12	CD14+CD16+ Monocytes_PE	CD14+CD16+ Monocytes
									CA2	4.47033e-18	0.2606	0.199	0.024	1.19103e-13	CD14+CD16+ Monocytes_PE	CD14+CD16+ Monocytes
									SH3GLB1	2.68615e-13	0.259212	0.656	0.407	7.15671e-09	CD14+CD16+ Monocytes_PE	CD14+CD16+ Monocytes
									ITGB5	1.77473e-23	0.259104	0.214	0.012	4.72842e-19	CD14+CD16+ Monocytes_PE	CD14+CD16+ Monocytes
									EHD4	1.36891e-14	0.259074	0.396	0.169	3.64718e-10	CD14+CD16+ Monocytes_PE	CD14+CD16+ Monocytes
									BCL2	3.14367e-17	0.258461	0.305	0.087	8.37567e-13	CD14+CD16+ Monocytes_PE	CD14+CD16+ Monocytes
									RBM8A	1.64324e-14	0.258287	0.79	0.571	4.37809e-10	CD14+CD16+ Monocytes_PE	CD14+CD16+ Monocytes
									SLC25A25	2.19903e-19	0.257871	0.353	0.102	5.85888e-15	CD14+CD16+ Monocytes_PE	CD14+CD16+ Monocytes
									CSNK2B	1.32388e-17	0.257352	0.905	0.73	3.52722e-13	CD14+CD16+ Monocytes_PE	CD14+CD16+ Monocytes
									SUMO3	1.94737e-13	0.256955	0.641	0.384	5.18839e-09	CD14+CD16+ Monocytes_PE	CD14+CD16+ Monocytes
									CIRBP	8.09852e-14	0.256417	0.832	0.624	2.15769e-09	CD14+CD16+ Monocytes_PE	CD14+CD16+ Monocytes
									YWHAG	2.5008e-13	0.255921	0.539	0.295	6.66287e-09	CD14+CD16+ Monocytes_PE	CD14+CD16+ Monocytes
									NDUFV2	1.79846e-12	0.255491	0.685	0.488	4.79164e-08	CD14+CD16+ Monocytes_PE	CD14+CD16+ Monocytes
									MCRIP1	6.44736e-14	0.255229	0.581	0.333	1.71777e-09	CD14+CD16+ Monocytes_PE	CD14+CD16+ Monocytes
									ARF4	1.27127e-13	0.255204	0.571	0.329	3.38705e-09	CD14+CD16+ Monocytes_PE	CD14+CD16+ Monocytes
									CORO1C	2.31315e-13	0.254967	0.517	0.276	6.16293e-09	CD14+CD16+ Monocytes_PE	CD14+CD16+ Monocytes
									STK38L	3.457e-10	0.25475	0.419	0.226	9.2105e-06	CD14+CD16+ Monocytes_PE	CD14+CD16+ Monocytes
									SQSTM1	2.78263e-12	0.254028	0.836	0.699	7.41377e-08	CD14+CD16+ Monocytes_PE	CD14+CD16+ Monocytes
									GPR84	1.32969e-26	0.254	0.234	0.01	3.54268e-22	CD14+CD16+ Monocytes_PE	CD14+CD16+ Monocytes
									ADIPOR1	1.30866e-14	0.253886	0.562	0.291	3.48665e-10	CD14+CD16+ Monocytes_PE	CD14+CD16+ Monocytes
									PSMA7	5.63641e-23	0.253539	0.95	0.823	1.50171e-18	CD14+CD16+ Monocytes_PE	CD14+CD16+ Monocytes
									TRIB1	7.78488e-15	0.253343	0.367	0.144	2.07412e-10	CD14+CD16+ Monocytes_PE	CD14+CD16+ Monocytes
									MARCO	5.93287e-09	0.25327	0.336	0.183	0.000158069	CD14+CD16+ Monocytes_PE	CD14+CD16+ Monocytes
									BHLHE40	2.92109e-14	0.253159	0.317	0.116	7.78265e-10	CD14+CD16+ Monocytes_PE	CD14+CD16+ Monocytes
									JARID2	2.18101e-10	0.253111	0.689	0.492	5.81087e-06	CD14+CD16+ Monocytes_PE	CD14+CD16+ Monocytes
									MKNK1	1.21665e-14	0.252599	0.425	0.191	3.24153e-10	CD14+CD16+ Monocytes_PE	CD14+CD16+ Monocytes
									PTMS	5.33716e-13	0.252236	0.438	0.22	1.42198e-08	CD14+CD16+ Monocytes_PE	CD14+CD16+ Monocytes
									PDIA3	3.23565e-12	0.251395	0.801	0.593	8.62074e-08	CD14+CD16+ Monocytes_PE	CD14+CD16+ Monocytes
									LPCAT2	6.00808e-13	0.251157	0.479	0.246	1.60073e-08	CD14+CD16+ Monocytes_PE	CD14+CD16+ Monocytes
									NFKBIA	3.13253e-08	0.250949	0.774	0.636	0.000834601	CD14+CD16+ Monocytes_PE	CD14+CD16+ Monocytes
									TUBB2A	9.77909e-23	0.250756	0.21	0.012	2.60544e-18	CD14+CD16+ Monocytes_PE	CD14+CD16+ Monocytes
									TAGLN2	1.4575e-16	0.250163	0.959	0.827	3.88321e-12	CD14+CD16+ Monocytes_PE	CD14+CD16+ Monocytes
									SET	1.50934e-16	-0.250043	0.672	0.77	4.02133e-12	CD14+CD16+ Monocytes_Normal	CD14+CD16+ Monocytes
									SBF2	5.12438e-11	-0.250312	0.467	0.591	1.36529e-06	CD14+CD16+ Monocytes_Normal	CD14+CD16+ Monocytes
									NUP210	6.79064e-14	-0.250886	0.11	0.291	1.80923e-09	CD14+CD16+ Monocytes_Normal	CD14+CD16+ Monocytes
									TMC8	4.71858e-13	-0.250922	0.093	0.258	1.25717e-08	CD14+CD16+ Monocytes_Normal	CD14+CD16+ Monocytes
									KIAA1109	2.01262e-11	-0.251294	0.145	0.303	5.36221e-07	CD14+CD16+ Monocytes_Normal	CD14+CD16+ Monocytes
									PITPNC1	1.87811e-10	-0.25163	0.218	0.382	5.00384e-06	CD14+CD16+ Monocytes_Normal	CD14+CD16+ Monocytes
									RAC1	7.18107e-28	-0.251847	0.869	0.945	1.91325e-23	CD14+CD16+ Monocytes_Normal	CD14+CD16+ Monocytes
									SMARCD3	4.61252e-18	-0.251899	0.029	0.205	1.22891e-13	CD14+CD16+ Monocytes_Normal	CD14+CD16+ Monocytes
									FNBP1	6.64375e-12	-0.252144	0.49	0.624	1.77009e-07	CD14+CD16+ Monocytes_Normal	CD14+CD16+ Monocytes
									RNPEPL1	2.65752e-10	-0.252361	0.282	0.423	7.08044e-06	CD14+CD16+ Monocytes_Normal	CD14+CD16+ Monocytes
									GSTP1	3.68893e-43	-0.252441	0.938	0.957	9.82841e-39	CD14+CD16+ Monocytes_Normal	CD14+CD16+ Monocytes
									STK24	6.26118e-12	-0.252723	0.234	0.411	1.66817e-07	CD14+CD16+ Monocytes_Normal	CD14+CD16+ Monocytes
									MALT1	3.34007e-11	-0.253028	0.214	0.38	8.89894e-07	CD14+CD16+ Monocytes_Normal	CD14+CD16+ Monocytes
									HHEX	1.09537e-12	-0.253205	0.149	0.329	2.91839e-08	CD14+CD16+ Monocytes_Normal	CD14+CD16+ Monocytes
									GAS7	2.54646e-11	-0.253482	0.477	0.626	6.78453e-07	CD14+CD16+ Monocytes_Normal	CD14+CD16+ Monocytes
									SPG11	9.87099e-11	-0.253619	0.261	0.417	2.62993e-06	CD14+CD16+ Monocytes_Normal	CD14+CD16+ Monocytes
									LENG8	3.02421e-11	-0.254734	0.297	0.451	8.05741e-07	CD14+CD16+ Monocytes_Normal	CD14+CD16+ Monocytes
									RNF166	4.26649e-13	-0.254811	0.201	0.39	1.13672e-08	CD14+CD16+ Monocytes_Normal	CD14+CD16+ Monocytes
									KCNQ1	1.22713e-12	-0.255064	0.145	0.313	3.26944e-08	CD14+CD16+ Monocytes_Normal	CD14+CD16+ Monocytes
									ADAR	5.33307e-12	-0.25516	0.456	0.591	1.42089e-07	CD14+CD16+ Monocytes_Normal	CD14+CD16+ Monocytes
									PHF21A	7.41062e-11	-0.256106	0.218	0.384	1.97441e-06	CD14+CD16+ Monocytes_Normal	CD14+CD16+ Monocytes
									AIF1	3.33362e-34	-0.256421	0.948	0.992	8.88176e-30	CD14+CD16+ Monocytes_Normal	CD14+CD16+ Monocytes
									MAPK14	1.01428e-11	-0.256462	0.176	0.337	2.70236e-07	CD14+CD16+ Monocytes_Normal	CD14+CD16+ Monocytes
									CAT	1.15416e-11	-0.256955	0.261	0.429	3.07502e-07	CD14+CD16+ Monocytes_Normal	CD14+CD16+ Monocytes
									PSMB8	1.40899e-14	-0.257322	0.6	0.703	3.75398e-10	CD14+CD16+ Monocytes_Normal	CD14+CD16+ Monocytes
									RGS14	1.05562e-13	-0.257485	0.124	0.305	2.81249e-09	CD14+CD16+ Monocytes_Normal	CD14+CD16+ Monocytes
									ANXA6	2.03034e-12	-0.257677	0.222	0.396	5.40942e-08	CD14+CD16+ Monocytes_Normal	CD14+CD16+ Monocytes
									OAS2	3.18043e-12	-0.25787	0.139	0.307	8.47362e-08	CD14+CD16+ Monocytes_Normal	CD14+CD16+ Monocytes
									CDC42SE2	5.88037e-11	-0.258682	0.303	0.459	1.56671e-06	CD14+CD16+ Monocytes_Normal	CD14+CD16+ Monocytes
									ISG20	1.48092e-11	-0.258752	0.143	0.313	3.94561e-07	CD14+CD16+ Monocytes_Normal	CD14+CD16+ Monocytes
									HLA-A	1.19618e-51	-0.258754	0.95	0.988	3.18699e-47	CD14+CD16+ Monocytes_Normal	CD14+CD16+ Monocytes
									PGLS	1.09917e-19	-0.258851	0.763	0.843	2.92852e-15	CD14+CD16+ Monocytes_Normal	CD14+CD16+ Monocytes
									BRD7	5.65795e-14	-0.258892	0.143	0.327	1.50745e-09	CD14+CD16+ Monocytes_Normal	CD14+CD16+ Monocytes
									IRF2	1.48912e-11	-0.259113	0.328	0.488	3.96746e-07	CD14+CD16+ Monocytes_Normal	CD14+CD16+ Monocytes
									OXR1	8.95072e-11	-0.25962	0.183	0.341	2.38474e-06	CD14+CD16+ Monocytes_Normal	CD14+CD16+ Monocytes
									JDP2	2.18217e-16	-0.259779	0.068	0.26	5.81397e-12	CD14+CD16+ Monocytes_Normal	CD14+CD16+ Monocytes
									ZNF106	1.97691e-11	-0.26029	0.417	0.549	5.26709e-07	CD14+CD16+ Monocytes_Normal	CD14+CD16+ Monocytes
									CRLF3	7.26184e-12	-0.260652	0.193	0.358	1.93477e-07	CD14+CD16+ Monocytes_Normal	CD14+CD16+ Monocytes
									IL16	1.44698e-12	-0.260685	0.18	0.358	3.85518e-08	CD14+CD16+ Monocytes_Normal	CD14+CD16+ Monocytes
									CARS2	1.20157e-14	-0.260765	0.108	0.295	3.20135e-10	CD14+CD16+ Monocytes_Normal	CD14+CD16+ Monocytes
									ADK	2.00415e-11	-0.261274	0.405	0.528	5.33965e-07	CD14+CD16+ Monocytes_Normal	CD14+CD16+ Monocytes
									BCL7C	5.39153e-15	-0.261279	0.131	0.325	1.43647e-10	CD14+CD16+ Monocytes_Normal	CD14+CD16+ Monocytes
									FBXW7	2.95042e-10	-0.261943	0.295	0.441	7.8608e-06	CD14+CD16+ Monocytes_Normal	CD14+CD16+ Monocytes
									PARP4	2.97171e-11	-0.261978	0.268	0.427	7.91754e-07	CD14+CD16+ Monocytes_Normal	CD14+CD16+ Monocytes
									EIF3F	9.81097e-24	-0.262083	0.772	0.848	2.61394e-19	CD14+CD16+ Monocytes_Normal	CD14+CD16+ Monocytes
									MYCL	9.72539e-21	-0.262231	0.021	0.211	2.59114e-16	CD14+CD16+ Monocytes_Normal	CD14+CD16+ Monocytes
									PNISR	3.16627e-12	-0.26253	0.438	0.569	8.4359e-08	CD14+CD16+ Monocytes_Normal	CD14+CD16+ Monocytes
									ADD3	3.40222e-12	-0.262553	0.18	0.362	9.06455e-08	CD14+CD16+ Monocytes_Normal	CD14+CD16+ Monocytes
									CCDC88C	3.94416e-16	-0.263251	0.073	0.258	1.05084e-11	CD14+CD16+ Monocytes_Normal	CD14+CD16+ Monocytes
									PABPC1	9.92675e-50	-0.263271	0.946	0.978	2.64478e-45	CD14+CD16+ Monocytes_Normal	CD14+CD16+ Monocytes
									NHSL2	4.50391e-20	-0.263708	0.029	0.222	1.19998e-15	CD14+CD16+ Monocytes_Normal	CD14+CD16+ Monocytes
									TSPO	1.7179e-35	-0.264374	0.907	0.943	4.57701e-31	CD14+CD16+ Monocytes_Normal	CD14+CD16+ Monocytes
									CD300E	2.40678e-12	-0.265616	0.317	0.551	6.41239e-08	CD14+CD16+ Monocytes_Normal	CD14+CD16+ Monocytes
									IFITM2	1.20003e-13	-0.265734	0.71	0.9	3.19725e-09	CD14+CD16+ Monocytes_Normal	CD14+CD16+ Monocytes
									SPECC1	2.71961e-14	-0.266019	0.116	0.295	7.24586e-10	CD14+CD16+ Monocytes_Normal	CD14+CD16+ Monocytes
									TET3	3.31765e-12	-0.26711	0.21	0.378	8.83922e-08	CD14+CD16+ Monocytes_Normal	CD14+CD16+ Monocytes
									HNRNPD	1.79333e-13	-0.267876	0.461	0.581	4.77796e-09	CD14+CD16+ Monocytes_Normal	CD14+CD16+ Monocytes
									RUFY3	7.19863e-13	-0.268212	0.156	0.329	1.91793e-08	CD14+CD16+ Monocytes_Normal	CD14+CD16+ Monocytes
									METTL9	7.13185e-13	-0.268232	0.293	0.463	1.90014e-08	CD14+CD16+ Monocytes_Normal	CD14+CD16+ Monocytes
									SOS2	3.63139e-12	-0.268996	0.174	0.343	9.67512e-08	CD14+CD16+ Monocytes_Normal	CD14+CD16+ Monocytes
									MS4A7	5.39438e-13	-0.269573	0.62	0.738	1.43722e-08	CD14+CD16+ Monocytes_Normal	CD14+CD16+ Monocytes
									DISC1	1.95886e-12	-0.26982	0.166	0.343	5.219e-08	CD14+CD16+ Monocytes_Normal	CD14+CD16+ Monocytes
									HCK	1.26738e-15	-0.270834	0.656	0.791	3.37668e-11	CD14+CD16+ Monocytes_Normal	CD14+CD16+ Monocytes
									FRY	1.10956e-12	-0.270862	0.187	0.38	2.95621e-08	CD14+CD16+ Monocytes_Normal	CD14+CD16+ Monocytes
									LFNG	5.53754e-12	-0.271154	0.272	0.443	1.47537e-07	CD14+CD16+ Monocytes_Normal	CD14+CD16+ Monocytes
									DCP2	1.17472e-11	-0.271255	0.268	0.423	3.12981e-07	CD14+CD16+ Monocytes_Normal	CD14+CD16+ Monocytes
									XYLT1	6.23017e-11	-0.27147	0.299	0.461	1.65991e-06	CD14+CD16+ Monocytes_Normal	CD14+CD16+ Monocytes
									PIK3AP1	6.41805e-12	-0.271638	0.361	0.522	1.70996e-07	CD14+CD16+ Monocytes_Normal	CD14+CD16+ Monocytes
									IL15	7.12757e-16	-0.272255	0.087	0.276	1.899e-11	CD14+CD16+ Monocytes_Normal	CD14+CD16+ Monocytes
									SETX	2.49279e-12	-0.272331	0.396	0.543	6.64155e-08	CD14+CD16+ Monocytes_Normal	CD14+CD16+ Monocytes
									ALDH2	4.40075e-12	-0.272452	0.388	0.569	1.17249e-07	CD14+CD16+ Monocytes_Normal	CD14+CD16+ Monocytes
									NFATC2IP	1.63011e-14	-0.272569	0.166	0.356	4.34311e-10	CD14+CD16+ Monocytes_Normal	CD14+CD16+ Monocytes
									RBP7	8.72626e-14	-0.272809	0.073	0.238	2.32494e-09	CD14+CD16+ Monocytes_Normal	CD14+CD16+ Monocytes
									ZNF217	6.00804e-13	-0.272918	0.189	0.374	1.60072e-08	CD14+CD16+ Monocytes_Normal	CD14+CD16+ Monocytes
									ORAI1	1.33251e-13	-0.273015	0.174	0.362	3.55022e-09	CD14+CD16+ Monocytes_Normal	CD14+CD16+ Monocytes
									IMMP2L	1.0788e-12	-0.273331	0.12	0.289	2.87425e-08	CD14+CD16+ Monocytes_Normal	CD14+CD16+ Monocytes
									NOP53	9.82934e-17	-0.273441	0.598	0.73	2.61883e-12	CD14+CD16+ Monocytes_Normal	CD14+CD16+ Monocytes
									MBP	1.2605e-13	-0.273493	0.544	0.663	3.35834e-09	CD14+CD16+ Monocytes_Normal	CD14+CD16+ Monocytes
									GAB2	3.26414e-12	-0.274222	0.39	0.557	8.69664e-08	CD14+CD16+ Monocytes_Normal	CD14+CD16+ Monocytes
									PHF20	2.97695e-12	-0.275141	0.351	0.518	7.93148e-08	CD14+CD16+ Monocytes_Normal	CD14+CD16+ Monocytes
									CTBP1	6.77252e-14	-0.275165	0.156	0.337	1.8044e-09	CD14+CD16+ Monocytes_Normal	CD14+CD16+ Monocytes
									ZBTB7A	4.20385e-12	-0.275478	0.332	0.488	1.12003e-07	CD14+CD16+ Monocytes_Normal	CD14+CD16+ Monocytes
									SETD2	1.1825e-12	-0.275741	0.21	0.388	3.15054e-08	CD14+CD16+ Monocytes_Normal	CD14+CD16+ Monocytes
									ARRB1	1.25487e-13	-0.276003	0.456	0.61	3.34334e-09	CD14+CD16+ Monocytes_Normal	CD14+CD16+ Monocytes
									SLC9A3R1	1.65948e-11	-0.276152	0.266	0.423	4.42136e-07	CD14+CD16+ Monocytes_Normal	CD14+CD16+ Monocytes
									PYCARD	1.23179e-23	-0.276199	0.782	0.882	3.28185e-19	CD14+CD16+ Monocytes_Normal	CD14+CD16+ Monocytes
									AGPAT3	5.73546e-12	-0.276492	0.257	0.411	1.5281e-07	CD14+CD16+ Monocytes_Normal	CD14+CD16+ Monocytes
									UBE2R2	1.29041e-14	-0.277307	0.496	0.628	3.43803e-10	CD14+CD16+ Monocytes_Normal	CD14+CD16+ Monocytes
									C11orf21	5.20896e-21	-0.277536	0.031	0.232	1.38782e-16	CD14+CD16+ Monocytes_Normal	CD14+CD16+ Monocytes
									TBC1D5	4.28386e-12	-0.277759	0.411	0.543	1.14135e-07	CD14+CD16+ Monocytes_Normal	CD14+CD16+ Monocytes
									CDC42EP2	6.83492e-15	-0.278838	0.141	0.346	1.82103e-10	CD14+CD16+ Monocytes_Normal	CD14+CD16+ Monocytes
									TBC1D10C	1.15871e-15	-0.279188	0.085	0.274	3.08716e-11	CD14+CD16+ Monocytes_Normal	CD14+CD16+ Monocytes
									CDA	2.6215e-14	-0.279295	0.114	0.305	6.98446e-10	CD14+CD16+ Monocytes_Normal	CD14+CD16+ Monocytes
									CAPNS1	9.76647e-16	-0.281613	0.541	0.65	2.60208e-11	CD14+CD16+ Monocytes_Normal	CD14+CD16+ Monocytes
									DMXL2	1.82681e-11	-0.281689	0.44	0.573	4.86717e-07	CD14+CD16+ Monocytes_Normal	CD14+CD16+ Monocytes
									RNASET2	2.72546e-20	-0.281765	0.714	0.841	7.26143e-16	CD14+CD16+ Monocytes_Normal	CD14+CD16+ Monocytes
									HLA-DMB	3.87372e-16	-0.281891	0.608	0.74	1.03208e-11	CD14+CD16+ Monocytes_Normal	CD14+CD16+ Monocytes
									GSTK1	4.99565e-18	-0.281936	0.62	0.756	1.33099e-13	CD14+CD16+ Monocytes_Normal	CD14+CD16+ Monocytes
									ARHGAP25	6.18292e-14	-0.282387	0.228	0.423	1.64732e-09	CD14+CD16+ Monocytes_Normal	CD14+CD16+ Monocytes
									PIGX	7.53344e-13	-0.282989	0.207	0.39	2.00713e-08	CD14+CD16+ Monocytes_Normal	CD14+CD16+ Monocytes
									GNLY	4.6978e-11	-0.283034	0.046	0.175	1.25163e-06	CD14+CD16+ Monocytes_Normal	CD14+CD16+ Monocytes
									CRIP1	2.31174e-13	-0.283331	0.722	0.886	6.15918e-09	CD14+CD16+ Monocytes_Normal	CD14+CD16+ Monocytes
									WDFY2	7.71931e-14	-0.283351	0.253	0.455	2.05666e-09	CD14+CD16+ Monocytes_Normal	CD14+CD16+ Monocytes
									IFITM3	1.12778e-15	-0.283759	0.786	0.913	3.00475e-11	CD14+CD16+ Monocytes_Normal	CD14+CD16+ Monocytes
									TMPO	6.14478e-15	-0.284271	0.172	0.378	1.63715e-10	CD14+CD16+ Monocytes_Normal	CD14+CD16+ Monocytes
									NCOA1	6.05713e-13	-0.284353	0.309	0.474	1.6138e-08	CD14+CD16+ Monocytes_Normal	CD14+CD16+ Monocytes
									CX3CR1	6.54219e-17	-0.28472	0.054	0.238	1.74304e-12	CD14+CD16+ Monocytes_Normal	CD14+CD16+ Monocytes
									FRYL	7.23177e-14	-0.285366	0.261	0.453	1.92676e-09	CD14+CD16+ Monocytes_Normal	CD14+CD16+ Monocytes
									ASGR1	6.46678e-14	-0.285415	0.237	0.443	1.72295e-09	CD14+CD16+ Monocytes_Normal	CD14+CD16+ Monocytes
									STXBP2	3.39953e-17	-0.285722	0.685	0.758	9.05736e-13	CD14+CD16+ Monocytes_Normal	CD14+CD16+ Monocytes
									CACNA2D3	2.19807e-24	-0.285789	0.015	0.228	5.85631e-20	CD14+CD16+ Monocytes_Normal	CD14+CD16+ Monocytes
									BLVRA	1.52407e-13	-0.286196	0.467	0.593	4.06059e-09	CD14+CD16+ Monocytes_Normal	CD14+CD16+ Monocytes
									PID1	4.71393e-12	-0.287038	0.427	0.65	1.25593e-07	CD14+CD16+ Monocytes_Normal	CD14+CD16+ Monocytes
									AL034397.3	8.62811e-16	-0.287139	0.145	0.368	2.29879e-11	CD14+CD16+ Monocytes_Normal	CD14+CD16+ Monocytes
									CHD1	9.39125e-14	-0.287166	0.382	0.551	2.50211e-09	CD14+CD16+ Monocytes_Normal	CD14+CD16+ Monocytes
									RERE	1.01068e-13	-0.287689	0.274	0.457	2.69275e-09	CD14+CD16+ Monocytes_Normal	CD14+CD16+ Monocytes
									NBEAL2	7.43727e-17	-0.28827	0.089	0.289	1.98151e-12	CD14+CD16+ Monocytes_Normal	CD14+CD16+ Monocytes
									TAF15	2.33702e-14	-0.28866	0.359	0.526	6.22653e-10	CD14+CD16+ Monocytes_Normal	CD14+CD16+ Monocytes
									IQGAP2	5.54221e-14	-0.28951	0.459	0.614	1.47661e-09	CD14+CD16+ Monocytes_Normal	CD14+CD16+ Monocytes
									CD36	1.07952e-12	-0.290572	0.363	0.551	2.87616e-08	CD14+CD16+ Monocytes_Normal	CD14+CD16+ Monocytes
									RPS11	2.80225e-63	-0.29072	0.94	0.978	7.46604e-59	CD14+CD16+ Monocytes_Normal	CD14+CD16+ Monocytes
									SRSF9	2.10527e-16	-0.29111	0.517	0.648	5.60907e-12	CD14+CD16+ Monocytes_Normal	CD14+CD16+ Monocytes
									PSMB10	4.47686e-23	-0.291326	0.722	0.823	1.19277e-18	CD14+CD16+ Monocytes_Normal	CD14+CD16+ Monocytes
									KSR1	1.83922e-18	-0.291363	0.066	0.27	4.90023e-14	CD14+CD16+ Monocytes_Normal	CD14+CD16+ Monocytes
									RPS6KA5	1.01737e-16	-0.2921	0.1	0.301	2.71058e-12	CD14+CD16+ Monocytes_Normal	CD14+CD16+ Monocytes
									GABBR1	1.54142e-24	-0.292141	0.015	0.228	4.1068e-20	CD14+CD16+ Monocytes_Normal	CD14+CD16+ Monocytes
									UBXN11	4.05203e-13	-0.292763	0.332	0.498	1.07958e-08	CD14+CD16+ Monocytes_Normal	CD14+CD16+ Monocytes
									TNFSF12	3.7847e-17	-0.292882	0.11	0.319	1.00836e-12	CD14+CD16+ Monocytes_Normal	CD14+CD16+ Monocytes
									MAP3K5	3.76991e-13	-0.293145	0.288	0.47	1.00442e-08	CD14+CD16+ Monocytes_Normal	CD14+CD16+ Monocytes
									SERPINA1	1.96304e-13	-0.293885	0.71	0.913	5.23012e-09	CD14+CD16+ Monocytes_Normal	CD14+CD16+ Monocytes
									WARS	2.03399e-16	-0.294487	0.608	0.717	5.41917e-12	CD14+CD16+ Monocytes_Normal	CD14+CD16+ Monocytes
									NCF2	4.51049e-22	-0.294596	0.699	0.815	1.20173e-17	CD14+CD16+ Monocytes_Normal	CD14+CD16+ Monocytes
									ARAP1	1.47977e-15	-0.294677	0.498	0.636	3.94256e-11	CD14+CD16+ Monocytes_Normal	CD14+CD16+ Monocytes
									RASSF3	8.76663e-14	-0.29476	0.214	0.404	2.33569e-09	CD14+CD16+ Monocytes_Normal	CD14+CD16+ Monocytes
									NME3	6.41284e-14	-0.294848	0.253	0.445	1.70857e-09	CD14+CD16+ Monocytes_Normal	CD14+CD16+ Monocytes
									SCIMP	7.98885e-15	-0.295965	0.324	0.53	2.12847e-10	CD14+CD16+ Monocytes_Normal	CD14+CD16+ Monocytes
									RBFOX2	1.77005e-34	-0.296504	0.846	0.919	4.71595e-30	CD14+CD16+ Monocytes_Normal	CD14+CD16+ Monocytes
									ISG15	2.57324e-09	-0.29658	0.392	0.526	6.85588e-05	CD14+CD16+ Monocytes_Normal	CD14+CD16+ Monocytes
									BIN2	2.09552e-13	-0.296793	0.332	0.504	5.58308e-09	CD14+CD16+ Monocytes_Normal	CD14+CD16+ Monocytes
									STK10	2.851e-15	-0.296808	0.531	0.648	7.59591e-11	CD14+CD16+ Monocytes_Normal	CD14+CD16+ Monocytes
									RAB3D	5.97573e-20	-0.297045	0.052	0.26	1.59211e-15	CD14+CD16+ Monocytes_Normal	CD14+CD16+ Monocytes
									NRG1	6.88273e-17	-0.298011	0.085	0.295	1.83376e-12	CD14+CD16+ Monocytes_Normal	CD14+CD16+ Monocytes
									DENND10	9.50137e-13	-0.298589	0.212	0.378	2.53145e-08	CD14+CD16+ Monocytes_Normal	CD14+CD16+ Monocytes
									APOL6	3.78246e-13	-0.299436	0.234	0.419	1.00776e-08	CD14+CD16+ Monocytes_Normal	CD14+CD16+ Monocytes
									DGLUCY	5.01562e-19	-0.299955	0.091	0.309	1.33631e-14	CD14+CD16+ Monocytes_Normal	CD14+CD16+ Monocytes
									WAS	3.35113e-19	-0.300192	0.62	0.736	8.92841e-15	CD14+CD16+ Monocytes_Normal	CD14+CD16+ Monocytes
									RPL7	2.80481e-62	-0.300716	0.948	0.99	7.47285e-58	CD14+CD16+ Monocytes_Normal	CD14+CD16+ Monocytes
									CRTAP	1.27252e-16	-0.301136	0.541	0.697	3.39038e-12	CD14+CD16+ Monocytes_Normal	CD14+CD16+ Monocytes
									WAC	4.48198e-16	-0.301961	0.396	0.575	1.19413e-11	CD14+CD16+ Monocytes_Normal	CD14+CD16+ Monocytes
									INPP4A	4.39323e-15	-0.302299	0.207	0.398	1.17049e-10	CD14+CD16+ Monocytes_Normal	CD14+CD16+ Monocytes
									PILRA	2.57425e-18	-0.302863	0.585	0.74	6.85856e-14	CD14+CD16+ Monocytes_Normal	CD14+CD16+ Monocytes
									CAMKK2	4.63133e-18	-0.303541	0.139	0.364	1.23393e-13	CD14+CD16+ Monocytes_Normal	CD14+CD16+ Monocytes
									SP3	2.50961e-15	-0.303816	0.272	0.459	6.68634e-11	CD14+CD16+ Monocytes_Normal	CD14+CD16+ Monocytes
									PLCB1	2.05615e-10	-0.303923	0.245	0.407	5.47821e-06	CD14+CD16+ Monocytes_Normal	CD14+CD16+ Monocytes
									MANBA	1.9483e-14	-0.30394	0.361	0.543	5.19085e-10	CD14+CD16+ Monocytes_Normal	CD14+CD16+ Monocytes
									QARS	1.87717e-16	-0.304116	0.237	0.441	5.00133e-12	CD14+CD16+ Monocytes_Normal	CD14+CD16+ Monocytes
									NAP1L1	3.28784e-21	-0.304629	0.664	0.76	8.75978e-17	CD14+CD16+ Monocytes_Normal	CD14+CD16+ Monocytes
									PPM1F	4.30603e-18	-0.305301	0.154	0.38	1.14726e-13	CD14+CD16+ Monocytes_Normal	CD14+CD16+ Monocytes
									PAN3	7.5238e-15	-0.305653	0.357	0.53	2.00457e-10	CD14+CD16+ Monocytes_Normal	CD14+CD16+ Monocytes
									NEDD9	1.4632e-16	-0.306027	0.207	0.443	3.89842e-12	CD14+CD16+ Monocytes_Normal	CD14+CD16+ Monocytes
									MXD4	1.59254e-20	-0.306174	0.089	0.319	4.24301e-16	CD14+CD16+ Monocytes_Normal	CD14+CD16+ Monocytes
									ERBIN	8.35415e-16	-0.306872	0.295	0.502	2.2258e-11	CD14+CD16+ Monocytes_Normal	CD14+CD16+ Monocytes
									OSCAR	1.37781e-16	-0.307967	0.197	0.413	3.67089e-12	CD14+CD16+ Monocytes_Normal	CD14+CD16+ Monocytes
									USP25	8.19579e-16	-0.309946	0.187	0.392	2.1836e-11	CD14+CD16+ Monocytes_Normal	CD14+CD16+ Monocytes
									SRM	9.11351e-20	-0.310878	0.139	0.374	2.42811e-15	CD14+CD16+ Monocytes_Normal	CD14+CD16+ Monocytes
									SLC24A4	2.4287e-24	-0.31209	0.029	0.256	6.47079e-20	CD14+CD16+ Monocytes_Normal	CD14+CD16+ Monocytes
									NKG7	5.76352e-14	-0.312131	0.066	0.236	1.53558e-09	CD14+CD16+ Monocytes_Normal	CD14+CD16+ Monocytes
									FYN	5.15882e-15	-0.312259	0.315	0.522	1.37447e-10	CD14+CD16+ Monocytes_Normal	CD14+CD16+ Monocytes
									TRANK1	1.32016e-18	-0.312366	0.089	0.293	3.5173e-14	CD14+CD16+ Monocytes_Normal	CD14+CD16+ Monocytes
									CHKB	1.30815e-16	-0.312783	0.197	0.404	3.4853e-12	CD14+CD16+ Monocytes_Normal	CD14+CD16+ Monocytes
									ARID1B	6.72365e-16	-0.31284	0.326	0.53	1.79138e-11	CD14+CD16+ Monocytes_Normal	CD14+CD16+ Monocytes
									PKN1	1.40971e-16	-0.313677	0.29	0.498	3.75589e-12	CD14+CD16+ Monocytes_Normal	CD14+CD16+ Monocytes
									IFIT2	2.32154e-17	-0.313716	0.06	0.256	6.18527e-13	CD14+CD16+ Monocytes_Normal	CD14+CD16+ Monocytes
									NBPF14	1.23248e-15	-0.314464	0.241	0.449	3.2837e-11	CD14+CD16+ Monocytes_Normal	CD14+CD16+ Monocytes
									PKN2	2.59911e-15	-0.314574	0.278	0.472	6.92482e-11	CD14+CD16+ Monocytes_Normal	CD14+CD16+ Monocytes
									BCL11A	4.26345e-24	-0.315079	0.044	0.285	1.13591e-19	CD14+CD16+ Monocytes_Normal	CD14+CD16+ Monocytes
									NFAM1	1.26532e-15	-0.316725	0.216	0.417	3.37119e-11	CD14+CD16+ Monocytes_Normal	CD14+CD16+ Monocytes
									RPS6KA4	5.57059e-19	-0.317103	0.174	0.407	1.48417e-14	CD14+CD16+ Monocytes_Normal	CD14+CD16+ Monocytes
									NIN	3.75641e-16	-0.317553	0.237	0.443	1.00082e-11	CD14+CD16+ Monocytes_Normal	CD14+CD16+ Monocytes
									OAS1	1.72416e-14	-0.318702	0.224	0.417	4.59367e-10	CD14+CD16+ Monocytes_Normal	CD14+CD16+ Monocytes
									DUT	2.44046e-18	-0.319345	0.197	0.437	6.50212e-14	CD14+CD16+ Monocytes_Normal	CD14+CD16+ Monocytes
									IFITM1	3.19689e-11	-0.320065	0.183	0.37	8.51749e-07	CD14+CD16+ Monocytes_Normal	CD14+CD16+ Monocytes
									EPB41	1.98266e-18	-0.320342	0.127	0.348	5.2824e-14	CD14+CD16+ Monocytes_Normal	CD14+CD16+ Monocytes
									ARHGAP27	4.10321e-17	-0.321786	0.185	0.396	1.09322e-12	CD14+CD16+ Monocytes_Normal	CD14+CD16+ Monocytes
									PTPN18	7.07043e-18	-0.322081	0.32	0.522	1.88378e-13	CD14+CD16+ Monocytes_Normal	CD14+CD16+ Monocytes
									ARHGEF1	1.89618e-17	-0.322647	0.363	0.567	5.05198e-13	CD14+CD16+ Monocytes_Normal	CD14+CD16+ Monocytes
									LYN	8.70707e-29	-0.322668	0.784	0.9	2.31983e-24	CD14+CD16+ Monocytes_Normal	CD14+CD16+ Monocytes
									TNFSF13B	1.83342e-20	-0.322807	0.606	0.78	4.88479e-16	CD14+CD16+ Monocytes_Normal	CD14+CD16+ Monocytes
									AGTRAP	2.91661e-18	-0.323106	0.436	0.638	7.77073e-14	CD14+CD16+ Monocytes_Normal	CD14+CD16+ Monocytes
									LILRA2	8.74372e-15	-0.323298	0.28	0.48	2.32959e-10	CD14+CD16+ Monocytes_Normal	CD14+CD16+ Monocytes
									RGS18	1.72574e-24	-0.323363	0.054	0.303	4.59789e-20	CD14+CD16+ Monocytes_Normal	CD14+CD16+ Monocytes
									SIRPB1	2.13483e-22	-0.323512	0.079	0.317	5.68783e-18	CD14+CD16+ Monocytes_Normal	CD14+CD16+ Monocytes
									GIMAP2	2.25562e-20	-0.324719	0.104	0.333	6.00964e-16	CD14+CD16+ Monocytes_Normal	CD14+CD16+ Monocytes
									DIAPH2	2.23437e-16	-0.324768	0.371	0.569	5.95303e-12	CD14+CD16+ Monocytes_Normal	CD14+CD16+ Monocytes
									YBX3	2.36945e-17	-0.325038	0.5	0.654	6.31293e-13	CD14+CD16+ Monocytes_Normal	CD14+CD16+ Monocytes
									TENT5A	8.59132e-18	-0.325896	0.154	0.376	2.28898e-13	CD14+CD16+ Monocytes_Normal	CD14+CD16+ Monocytes
									ECI1	7.07692e-23	-0.325947	0.083	0.325	1.8855e-18	CD14+CD16+ Monocytes_Normal	CD14+CD16+ Monocytes
									IFI16	2.06486e-16	-0.326485	0.413	0.583	5.5014e-12	CD14+CD16+ Monocytes_Normal	CD14+CD16+ Monocytes
									TSPAN32	3.31359e-24	-0.326807	0.06	0.303	8.82839e-20	CD14+CD16+ Monocytes_Normal	CD14+CD16+ Monocytes
									GPSM3	2.87455e-30	-0.326863	0.741	0.868	7.65866e-26	CD14+CD16+ Monocytes_Normal	CD14+CD16+ Monocytes
									FES	3.97429e-19	-0.32728	0.199	0.435	1.05887e-14	CD14+CD16+ Monocytes_Normal	CD14+CD16+ Monocytes
									SNHG7	2.33443e-18	-0.328338	0.168	0.394	6.21961e-14	CD14+CD16+ Monocytes_Normal	CD14+CD16+ Monocytes
									LPGAT1	6.69742e-18	-0.328482	0.203	0.427	1.78439e-13	CD14+CD16+ Monocytes_Normal	CD14+CD16+ Monocytes
									ZNF710	1.54057e-17	-0.330419	0.251	0.478	4.10453e-13	CD14+CD16+ Monocytes_Normal	CD14+CD16+ Monocytes
									PSME2	1.22274e-34	-0.330442	0.828	0.923	3.25776e-30	CD14+CD16+ Monocytes_Normal	CD14+CD16+ Monocytes
									ARHGAP4	6.57566e-19	-0.330564	0.434	0.63	1.75195e-14	CD14+CD16+ Monocytes_Normal	CD14+CD16+ Monocytes
									CCDC88B	1.02033e-20	-0.331016	0.085	0.313	2.71846e-16	CD14+CD16+ Monocytes_Normal	CD14+CD16+ Monocytes
									RCOR1	3.28661e-16	-0.331767	0.239	0.447	8.75651e-12	CD14+CD16+ Monocytes_Normal	CD14+CD16+ Monocytes
									EIF3E	5.1812e-24	-0.331778	0.641	0.774	1.38043e-19	CD14+CD16+ Monocytes_Normal	CD14+CD16+ Monocytes
									CALCOCO2	5.35273e-18	-0.332155	0.257	0.486	1.42613e-13	CD14+CD16+ Monocytes_Normal	CD14+CD16+ Monocytes
									PTK2B	3.80011e-18	-0.332602	0.257	0.484	1.01246e-13	CD14+CD16+ Monocytes_Normal	CD14+CD16+ Monocytes
									MX1	4.21863e-11	-0.333336	0.232	0.39	1.12397e-06	CD14+CD16+ Monocytes_Normal	CD14+CD16+ Monocytes
									PELI1	1.07609e-14	-0.333826	0.21	0.411	2.86702e-10	CD14+CD16+ Monocytes_Normal	CD14+CD16+ Monocytes
									LINC01578	3.92758e-18	-0.334402	0.253	0.474	1.04643e-13	CD14+CD16+ Monocytes_Normal	CD14+CD16+ Monocytes
									SRPK2	2.23861e-17	-0.334514	0.315	0.522	5.96432e-13	CD14+CD16+ Monocytes_Normal	CD14+CD16+ Monocytes
									AC119396.1	3.62329e-29	-0.334687	0.021	0.276	9.65352e-25	CD14+CD16+ Monocytes_Normal	CD14+CD16+ Monocytes
									ABI3	4.37647e-16	-0.335212	0.365	0.561	1.16602e-11	CD14+CD16+ Monocytes_Normal	CD14+CD16+ Monocytes
									STK17B	2.76405e-18	-0.335959	0.463	0.665	7.36427e-14	CD14+CD16+ Monocytes_Normal	CD14+CD16+ Monocytes
									TBL1X	8.61038e-19	-0.335994	0.17	0.398	2.29406e-14	CD14+CD16+ Monocytes_Normal	CD14+CD16+ Monocytes
									HMGN3	1.88325e-19	-0.336404	0.405	0.612	5.01754e-15	CD14+CD16+ Monocytes_Normal	CD14+CD16+ Monocytes
									MEF2C	8.25026e-20	-0.336418	0.556	0.742	2.19812e-15	CD14+CD16+ Monocytes_Normal	CD14+CD16+ Monocytes
									KIAA0513	5.97531e-20	-0.336828	0.145	0.382	1.592e-15	CD14+CD16+ Monocytes_Normal	CD14+CD16+ Monocytes
									STAT1	7.72712e-18	-0.336987	0.479	0.671	2.05874e-13	CD14+CD16+ Monocytes_Normal	CD14+CD16+ Monocytes
									CLEC4A	2.27969e-18	-0.337169	0.278	0.512	6.07377e-14	CD14+CD16+ Monocytes_Normal	CD14+CD16+ Monocytes
									MPP7	1.26228e-27	-0.337994	0.017	0.256	3.36309e-23	CD14+CD16+ Monocytes_Normal	CD14+CD16+ Monocytes
									ARHGAP9	1.55955e-19	-0.33808	0.203	0.435	4.15511e-15	CD14+CD16+ Monocytes_Normal	CD14+CD16+ Monocytes
									RRAS	7.04799e-21	-0.338484	0.098	0.331	1.8778e-16	CD14+CD16+ Monocytes_Normal	CD14+CD16+ Monocytes
									PRELID1	5.63092e-45	-0.33851	0.865	0.919	1.50025e-40	CD14+CD16+ Monocytes_Normal	CD14+CD16+ Monocytes
									RPS2	2.11729e-100	-0.339022	0.981	0.988	5.64109e-96	CD14+CD16+ Monocytes_Normal	CD14+CD16+ Monocytes
									GCH1	6.87689e-19	-0.339256	0.156	0.384	1.83221e-14	CD14+CD16+ Monocytes_Normal	CD14+CD16+ Monocytes
									S100A4	7.18152e-64	-0.340375	0.956	1	1.91337e-59	CD14+CD16+ Monocytes_Normal	CD14+CD16+ Monocytes
									ICAM2	1.36027e-19	-0.341621	0.226	0.463	3.62418e-15	CD14+CD16+ Monocytes_Normal	CD14+CD16+ Monocytes
									EHBP1L1	2.95566e-18	-0.341756	0.324	0.533	7.87476e-14	CD14+CD16+ Monocytes_Normal	CD14+CD16+ Monocytes
									UVRAG	3.42835e-18	-0.341985	0.363	0.549	9.13415e-14	CD14+CD16+ Monocytes_Normal	CD14+CD16+ Monocytes
									BTN3A2	6.02361e-23	-0.342707	0.091	0.341	1.60487e-18	CD14+CD16+ Monocytes_Normal	CD14+CD16+ Monocytes
									LTB	9.90787e-21	-0.342913	0.114	0.378	2.63975e-16	CD14+CD16+ Monocytes_Normal	CD14+CD16+ Monocytes
									TBXAS1	7.45831e-28	-0.343074	0.701	0.833	1.98712e-23	CD14+CD16+ Monocytes_Normal	CD14+CD16+ Monocytes
									SAMHD1	3.08299e-43	-0.343304	0.857	0.949	8.21401e-39	CD14+CD16+ Monocytes_Normal	CD14+CD16+ Monocytes
									45352	1.89867e-18	-0.344014	0.415	0.632	5.05864e-14	CD14+CD16+ Monocytes_Normal	CD14+CD16+ Monocytes
									KDM1B	5.38895e-22	-0.344146	0.137	0.386	1.43578e-17	CD14+CD16+ Monocytes_Normal	CD14+CD16+ Monocytes
									FAM117B	4.81682e-27	-0.346889	0.035	0.285	1.28334e-22	CD14+CD16+ Monocytes_Normal	CD14+CD16+ Monocytes
									PLEKHO1	1.29648e-21	-0.346985	0.581	0.73	3.4542e-17	CD14+CD16+ Monocytes_Normal	CD14+CD16+ Monocytes
									USP3	4.79884e-21	-0.347867	0.496	0.675	1.27855e-16	CD14+CD16+ Monocytes_Normal	CD14+CD16+ Monocytes
									S1PR4	1.00682e-21	-0.348753	0.1	0.335	2.68247e-17	CD14+CD16+ Monocytes_Normal	CD14+CD16+ Monocytes
									LIMD2	4.09932e-30	-0.349606	0.716	0.839	1.09218e-25	CD14+CD16+ Monocytes_Normal	CD14+CD16+ Monocytes
									RSRP1	6.04733e-21	-0.350118	0.481	0.681	1.61119e-16	CD14+CD16+ Monocytes_Normal	CD14+CD16+ Monocytes
									SLC7A7	1.55977e-21	-0.350583	0.483	0.681	4.15569e-17	CD14+CD16+ Monocytes_Normal	CD14+CD16+ Monocytes
									SH3KBP1	3.40386e-20	-0.351191	0.444	0.646	9.06891e-16	CD14+CD16+ Monocytes_Normal	CD14+CD16+ Monocytes
									TTC7A	1.76326e-18	-0.351879	0.226	0.457	4.69785e-14	CD14+CD16+ Monocytes_Normal	CD14+CD16+ Monocytes
									SRRM2	2.06274e-26	-0.352305	0.641	0.756	5.49577e-22	CD14+CD16+ Monocytes_Normal	CD14+CD16+ Monocytes
									LILRA1	2.36509e-20	-0.352892	0.216	0.472	6.30131e-16	CD14+CD16+ Monocytes_Normal	CD14+CD16+ Monocytes
									ANKRD13D	4.72445e-20	-0.353744	0.247	0.478	1.25874e-15	CD14+CD16+ Monocytes_Normal	CD14+CD16+ Monocytes
									SORL1	1.01556e-17	-0.354028	0.239	0.478	2.70575e-13	CD14+CD16+ Monocytes_Normal	CD14+CD16+ Monocytes
									SPN	1.73016e-19	-0.354337	0.193	0.431	4.60966e-15	CD14+CD16+ Monocytes_Normal	CD14+CD16+ Monocytes
									RTN1	5.14134e-18	-0.355381	0.309	0.52	1.36981e-13	CD14+CD16+ Monocytes_Normal	CD14+CD16+ Monocytes
									PREX1	2.13889e-19	-0.355518	0.301	0.524	5.69864e-15	CD14+CD16+ Monocytes_Normal	CD14+CD16+ Monocytes
									ERP29	1.05436e-22	-0.355599	0.544	0.707	2.80913e-18	CD14+CD16+ Monocytes_Normal	CD14+CD16+ Monocytes
									LYL1	2.48316e-22	-0.356183	0.131	0.376	6.61587e-18	CD14+CD16+ Monocytes_Normal	CD14+CD16+ Monocytes
									RASGRP2	2.95164e-20	-0.3571	0.185	0.441	7.86406e-16	CD14+CD16+ Monocytes_Normal	CD14+CD16+ Monocytes
									CAMK2D	3.1175e-16	-0.357334	0.232	0.439	8.30597e-12	CD14+CD16+ Monocytes_Normal	CD14+CD16+ Monocytes
									PAK1	1.77664e-20	-0.357416	0.392	0.604	4.73351e-16	CD14+CD16+ Monocytes_Normal	CD14+CD16+ Monocytes
									PECAM1	1.04248e-19	-0.357511	0.454	0.657	2.77748e-15	CD14+CD16+ Monocytes_Normal	CD14+CD16+ Monocytes
									DDX17	4.72858e-25	-0.357535	0.558	0.75	1.25983e-20	CD14+CD16+ Monocytes_Normal	CD14+CD16+ Monocytes
									FGD3	1.60749e-21	-0.357736	0.158	0.411	4.28283e-17	CD14+CD16+ Monocytes_Normal	CD14+CD16+ Monocytes
									PIK3CD	1.81315e-21	-0.359257	0.17	0.411	4.83079e-17	CD14+CD16+ Monocytes_Normal	CD14+CD16+ Monocytes
									IRAK3	2.05214e-18	-0.359479	0.334	0.553	5.46753e-14	CD14+CD16+ Monocytes_Normal	CD14+CD16+ Monocytes
									IMPA2	2.10329e-29	-0.360414	0.044	0.317	5.6038e-25	CD14+CD16+ Monocytes_Normal	CD14+CD16+ Monocytes
									APOL3	1.37155e-26	-0.361574	0.068	0.335	3.65423e-22	CD14+CD16+ Monocytes_Normal	CD14+CD16+ Monocytes
									APAF1	8.91856e-23	-0.361956	0.129	0.388	2.37617e-18	CD14+CD16+ Monocytes_Normal	CD14+CD16+ Monocytes
									AKNA	1.01207e-19	-0.362878	0.212	0.439	2.69646e-15	CD14+CD16+ Monocytes_Normal	CD14+CD16+ Monocytes
									PSTPIP1	3.66535e-21	-0.36294	0.205	0.451	9.76558e-17	CD14+CD16+ Monocytes_Normal	CD14+CD16+ Monocytes
									C9orf72	7.01768e-21	-0.363575	0.317	0.553	1.86972e-16	CD14+CD16+ Monocytes_Normal	CD14+CD16+ Monocytes
									GBP4	1.50745e-23	-0.364447	0.077	0.327	4.01631e-19	CD14+CD16+ Monocytes_Normal	CD14+CD16+ Monocytes
									TNRC6B	1.07785e-20	-0.364599	0.355	0.573	2.87171e-16	CD14+CD16+ Monocytes_Normal	CD14+CD16+ Monocytes
									HSH2D	5.30523e-32	-0.364788	0.021	0.297	1.41347e-27	CD14+CD16+ Monocytes_Normal	CD14+CD16+ Monocytes
									TBC1D8	3.07803e-17	-0.365412	0.245	0.465	8.20081e-13	CD14+CD16+ Monocytes_Normal	CD14+CD16+ Monocytes
									ZDHHC1	6.50538e-28	-0.365529	0.039	0.303	1.73323e-23	CD14+CD16+ Monocytes_Normal	CD14+CD16+ Monocytes
									NAIP	1.84169e-19	-0.365958	0.371	0.604	4.90681e-15	CD14+CD16+ Monocytes_Normal	CD14+CD16+ Monocytes
									ABHD17A	1.14825e-22	-0.366322	0.158	0.415	3.05929e-18	CD14+CD16+ Monocytes_Normal	CD14+CD16+ Monocytes
									DPEP2	1.47413e-21	-0.366605	0.114	0.354	3.92752e-17	CD14+CD16+ Monocytes_Normal	CD14+CD16+ Monocytes
									CAST	2.57993e-31	-0.367288	0.656	0.811	6.87371e-27	CD14+CD16+ Monocytes_Normal	CD14+CD16+ Monocytes
									DENND1A	5.85431e-22	-0.370702	0.394	0.632	1.55977e-17	CD14+CD16+ Monocytes_Normal	CD14+CD16+ Monocytes
									FGR	4.97139e-32	-0.371193	0.691	0.843	1.32453e-27	CD14+CD16+ Monocytes_Normal	CD14+CD16+ Monocytes
									IFI44L	1.70577e-23	-0.37197	0.06	0.305	4.54468e-19	CD14+CD16+ Monocytes_Normal	CD14+CD16+ Monocytes
									AC090559.1	1.60325e-23	-0.372393	0.151	0.417	4.27155e-19	CD14+CD16+ Monocytes_Normal	CD14+CD16+ Monocytes
									DUSP6	5.31403e-26	-0.372426	0.656	0.837	1.41582e-21	CD14+CD16+ Monocytes_Normal	CD14+CD16+ Monocytes
									ELF2	1.04599e-19	-0.373129	0.357	0.565	2.78682e-15	CD14+CD16+ Monocytes_Normal	CD14+CD16+ Monocytes
									C5orf56	8.02499e-26	-0.373222	0.091	0.358	2.1381e-21	CD14+CD16+ Monocytes_Normal	CD14+CD16+ Monocytes
									ATM	1.1494e-20	-0.374852	0.253	0.492	3.06235e-16	CD14+CD16+ Monocytes_Normal	CD14+CD16+ Monocytes
									MKNK2	1.99748e-23	-0.374974	0.149	0.411	5.32188e-19	CD14+CD16+ Monocytes_Normal	CD14+CD16+ Monocytes
									NCOA2	8.41404e-22	-0.375196	0.257	0.512	2.24175e-17	CD14+CD16+ Monocytes_Normal	CD14+CD16+ Monocytes
									PLCL2	5.07834e-25	-0.37641	0.149	0.425	1.35302e-20	CD14+CD16+ Monocytes_Normal	CD14+CD16+ Monocytes
									CD1D	9.95344e-24	-0.377617	0.18	0.457	2.65189e-19	CD14+CD16+ Monocytes_Normal	CD14+CD16+ Monocytes
									MX2	5.72748e-20	-0.378304	0.199	0.449	1.52597e-15	CD14+CD16+ Monocytes_Normal	CD14+CD16+ Monocytes
									SNX29	8.96418e-22	-0.378499	0.288	0.537	2.38833e-17	CD14+CD16+ Monocytes_Normal	CD14+CD16+ Monocytes
									VPS13C	2.49139e-22	-0.379339	0.386	0.602	6.63782e-18	CD14+CD16+ Monocytes_Normal	CD14+CD16+ Monocytes
									CTDNEP1	4.37995e-24	-0.379929	0.33	0.573	1.16695e-19	CD14+CD16+ Monocytes_Normal	CD14+CD16+ Monocytes
									DLEU2	2.83865e-21	-0.380017	0.448	0.652	7.56301e-17	CD14+CD16+ Monocytes_Normal	CD14+CD16+ Monocytes
									ZNF467	4.16698e-30	-0.38229	0.06	0.346	1.11021e-25	CD14+CD16+ Monocytes_Normal	CD14+CD16+ Monocytes
									SELL	4.21955e-22	-0.38322	0.124	0.388	1.12421e-17	CD14+CD16+ Monocytes_Normal	CD14+CD16+ Monocytes
									ICAM3	6.37599e-25	-0.383248	0.162	0.443	1.69876e-20	CD14+CD16+ Monocytes_Normal	CD14+CD16+ Monocytes
									PLXNC1	2.9047e-24	-0.386234	0.195	0.472	7.739e-20	CD14+CD16+ Monocytes_Normal	CD14+CD16+ Monocytes
									PLCB2	7.42599e-24	-0.386909	0.174	0.437	1.97851e-19	CD14+CD16+ Monocytes_Normal	CD14+CD16+ Monocytes
									DOCK2	6.51119e-28	-0.389377	0.521	0.738	1.73478e-23	CD14+CD16+ Monocytes_Normal	CD14+CD16+ Monocytes
									DOCK8	2.25081e-32	-0.390927	0.651	0.831	5.99684e-28	CD14+CD16+ Monocytes_Normal	CD14+CD16+ Monocytes
									S100Z	4.00329e-30	-0.391263	0.033	0.305	1.0666e-25	CD14+CD16+ Monocytes_Normal	CD14+CD16+ Monocytes
									PRKCD	5.55718e-26	-0.39151	0.307	0.565	1.4806e-21	CD14+CD16+ Monocytes_Normal	CD14+CD16+ Monocytes
									FLI1	1.1646e-23	-0.393161	0.355	0.585	3.10283e-19	CD14+CD16+ Monocytes_Normal	CD14+CD16+ Monocytes
									C15orf39	3.04511e-24	-0.394542	0.222	0.488	8.11309e-20	CD14+CD16+ Monocytes_Normal	CD14+CD16+ Monocytes
									SEPTIN9	8.71905e-29	-0.394872	0.546	0.736	2.32302e-24	CD14+CD16+ Monocytes_Normal	CD14+CD16+ Monocytes
									GNAI2	2.57062e-54	-0.395041	0.84	0.915	6.84892e-50	CD14+CD16+ Monocytes_Normal	CD14+CD16+ Monocytes
									MAP3K3	1.00328e-24	-0.395781	0.237	0.508	2.67303e-20	CD14+CD16+ Monocytes_Normal	CD14+CD16+ Monocytes
									SEMA4D	5.08203e-29	-0.397402	0.091	0.388	1.354e-24	CD14+CD16+ Monocytes_Normal	CD14+CD16+ Monocytes
									MED13L	7.34033e-26	-0.398325	0.444	0.689	1.95568e-21	CD14+CD16+ Monocytes_Normal	CD14+CD16+ Monocytes
									ZBTB20	2.97597e-22	-0.399851	0.282	0.541	7.92889e-18	CD14+CD16+ Monocytes_Normal	CD14+CD16+ Monocytes
									QKI	7.13335e-29	-0.39986	0.562	0.758	1.90054e-24	CD14+CD16+ Monocytes_Normal	CD14+CD16+ Monocytes
									EPSTI1	2.34179e-22	-0.400957	0.311	0.561	6.23924e-18	CD14+CD16+ Monocytes_Normal	CD14+CD16+ Monocytes
									P2RY13	7.35755e-32	-0.40274	0.06	0.368	1.96027e-27	CD14+CD16+ Monocytes_Normal	CD14+CD16+ Monocytes
									ARHGAP15	1.57467e-22	-0.404014	0.373	0.622	4.1954e-18	CD14+CD16+ Monocytes_Normal	CD14+CD16+ Monocytes
									GAS5	1.37142e-25	-0.404179	0.427	0.652	3.65387e-21	CD14+CD16+ Monocytes_Normal	CD14+CD16+ Monocytes
									PDK4	7.52612e-33	-0.404324	0.029	0.319	2.00518e-28	CD14+CD16+ Monocytes_Normal	CD14+CD16+ Monocytes
									AHNAK	8.7436e-39	-0.404541	0.778	0.913	2.32956e-34	CD14+CD16+ Monocytes_Normal	CD14+CD16+ Monocytes
									PLAAT4	3.28202e-23	-0.406531	0.23	0.512	8.74429e-19	CD14+CD16+ Monocytes_Normal	CD14+CD16+ Monocytes
									MYCBP2	3.61886e-25	-0.406741	0.419	0.644	9.64173e-21	CD14+CD16+ Monocytes_Normal	CD14+CD16+ Monocytes
									AGTPBP1	9.44768e-25	-0.409761	0.245	0.514	2.51715e-20	CD14+CD16+ Monocytes_Normal	CD14+CD16+ Monocytes
									NBPF26	1.88597e-24	-0.409883	0.394	0.622	5.02479e-20	CD14+CD16+ Monocytes_Normal	CD14+CD16+ Monocytes
									COP1	8.76539e-28	-0.410605	0.402	0.659	2.33536e-23	CD14+CD16+ Monocytes_Normal	CD14+CD16+ Monocytes
									STK38	1.07194e-25	-0.413754	0.222	0.502	2.85597e-21	CD14+CD16+ Monocytes_Normal	CD14+CD16+ Monocytes
									CELF2	5.09019e-33	-0.414039	0.581	0.797	1.35618e-28	CD14+CD16+ Monocytes_Normal	CD14+CD16+ Monocytes
									ACAP2	6.0731e-36	-0.414154	0.641	0.831	1.61806e-31	CD14+CD16+ Monocytes_Normal	CD14+CD16+ Monocytes
									TNFRSF14	5.87083e-27	-0.41547	0.334	0.598	1.56417e-22	CD14+CD16+ Monocytes_Normal	CD14+CD16+ Monocytes
									PARP8	4.25155e-27	-0.416362	0.151	0.441	1.13274e-22	CD14+CD16+ Monocytes_Normal	CD14+CD16+ Monocytes
									ALYREF	7.61126e-32	-0.416429	0.095	0.402	2.02787e-27	CD14+CD16+ Monocytes_Normal	CD14+CD16+ Monocytes
									CIITA	1.35442e-24	-0.417992	0.21	0.476	3.60858e-20	CD14+CD16+ Monocytes_Normal	CD14+CD16+ Monocytes
									UBE2L6	6.05168e-27	-0.418769	0.444	0.675	1.61235e-22	CD14+CD16+ Monocytes_Normal	CD14+CD16+ Monocytes
									HLA-F	1.23538e-26	-0.41881	0.425	0.648	3.29143e-22	CD14+CD16+ Monocytes_Normal	CD14+CD16+ Monocytes
									KLF12	5.17139e-35	-0.418896	0.023	0.321	1.37781e-30	CD14+CD16+ Monocytes_Normal	CD14+CD16+ Monocytes
									PABPN1	3.60195e-27	-0.419677	0.317	0.587	9.59669e-23	CD14+CD16+ Monocytes_Normal	CD14+CD16+ Monocytes
									NRGN	1.83387e-27	-0.419874	0.124	0.411	4.88598e-23	CD14+CD16+ Monocytes_Normal	CD14+CD16+ Monocytes
									USP15	6.31081e-30	-0.419905	0.573	0.762	1.68139e-25	CD14+CD16+ Monocytes_Normal	CD14+CD16+ Monocytes
									GRK3	1.40393e-25	-0.420068	0.295	0.561	3.7405e-21	CD14+CD16+ Monocytes_Normal	CD14+CD16+ Monocytes
									MYO1G	1.79673e-26	-0.420555	0.272	0.565	4.78702e-22	CD14+CD16+ Monocytes_Normal	CD14+CD16+ Monocytes
									PNRC1	1.31434e-40	-0.422212	0.703	0.876	3.5018e-36	CD14+CD16+ Monocytes_Normal	CD14+CD16+ Monocytes
									P2RY8	8.04892e-36	-0.423633	0.037	0.35	2.14447e-31	CD14+CD16+ Monocytes_Normal	CD14+CD16+ Monocytes
									HEBP2	5.8034e-28	-0.423653	0.172	0.463	1.5462e-23	CD14+CD16+ Monocytes_Normal	CD14+CD16+ Monocytes
									CD300LF	3.38915e-30	-0.423656	0.108	0.417	9.02972e-26	CD14+CD16+ Monocytes_Normal	CD14+CD16+ Monocytes
									EIF2S3	3.0574e-29	-0.424983	0.373	0.657	8.14582e-25	CD14+CD16+ Monocytes_Normal	CD14+CD16+ Monocytes
									SULF2	2.23836e-25	-0.425959	0.18	0.472	5.96367e-21	CD14+CD16+ Monocytes_Normal	CD14+CD16+ Monocytes
									TNFRSF1B	1.42755e-38	-0.427913	0.687	0.856	3.80342e-34	CD14+CD16+ Monocytes_Normal	CD14+CD16+ Monocytes
									CDV3	4.86958e-28	-0.428625	0.346	0.612	1.2974e-23	CD14+CD16+ Monocytes_Normal	CD14+CD16+ Monocytes
									RAP1GAP2	5.15483e-30	-0.42863	0.093	0.388	1.3734e-25	CD14+CD16+ Monocytes_Normal	CD14+CD16+ Monocytes
									TRIM22	1.77703e-28	-0.429537	0.21	0.52	4.73454e-24	CD14+CD16+ Monocytes_Normal	CD14+CD16+ Monocytes
									ITGAL	1.53362e-25	-0.431229	0.21	0.484	4.08601e-21	CD14+CD16+ Monocytes_Normal	CD14+CD16+ Monocytes
									RNF149	3.15064e-35	-0.431988	0.6	0.807	8.39426e-31	CD14+CD16+ Monocytes_Normal	CD14+CD16+ Monocytes
									LILRA5	1.47599e-27	-0.433007	0.405	0.701	3.93249e-23	CD14+CD16+ Monocytes_Normal	CD14+CD16+ Monocytes
									SELPLG	1.11205e-27	-0.433249	0.22	0.528	2.96283e-23	CD14+CD16+ Monocytes_Normal	CD14+CD16+ Monocytes
									MZT2B	4.09583e-28	-0.43597	0.317	0.589	1.09125e-23	CD14+CD16+ Monocytes_Normal	CD14+CD16+ Monocytes
									MYO1F	8.81042e-43	-0.436196	0.689	0.876	2.34736e-38	CD14+CD16+ Monocytes_Normal	CD14+CD16+ Monocytes
									RPS20	2.50214e-55	-0.436645	0.79	0.898	6.66644e-51	CD14+CD16+ Monocytes_Normal	CD14+CD16+ Monocytes
									SMCHD1	9.60863e-28	-0.437789	0.407	0.65	2.56003e-23	CD14+CD16+ Monocytes_Normal	CD14+CD16+ Monocytes
									FAM110A	4.82166e-29	-0.438515	0.189	0.484	1.28464e-24	CD14+CD16+ Monocytes_Normal	CD14+CD16+ Monocytes
									MCTP1	1.43762e-28	-0.439059	0.361	0.628	3.83025e-24	CD14+CD16+ Monocytes_Normal	CD14+CD16+ Monocytes
									CORO1A	5.38093e-63	-0.439105	0.815	0.929	1.43364e-58	CD14+CD16+ Monocytes_Normal	CD14+CD16+ Monocytes
									C1orf162	1.13116e-34	-0.440339	0.602	0.856	3.01374e-30	CD14+CD16+ Monocytes_Normal	CD14+CD16+ Monocytes
									PARP14	6.66875e-26	-0.440364	0.303	0.561	1.77675e-21	CD14+CD16+ Monocytes_Normal	CD14+CD16+ Monocytes
									MAP2K2	3.44019e-31	-0.441027	0.162	0.47	9.1657e-27	CD14+CD16+ Monocytes_Normal	CD14+CD16+ Monocytes
									OGFRL1	5.8321e-30	-0.441028	0.293	0.6	1.55385e-25	CD14+CD16+ Monocytes_Normal	CD14+CD16+ Monocytes
									SNX10	7.45952e-31	-0.441524	0.394	0.681	1.98744e-26	CD14+CD16+ Monocytes_Normal	CD14+CD16+ Monocytes
									RXRA	6.39137e-29	-0.441649	0.317	0.596	1.70285e-24	CD14+CD16+ Monocytes_Normal	CD14+CD16+ Monocytes
									CCNY	6.11003e-31	-0.445686	0.342	0.624	1.6279e-26	CD14+CD16+ Monocytes_Normal	CD14+CD16+ Monocytes
									NADK	2.48953e-28	-0.446132	0.205	0.49	6.63286e-24	CD14+CD16+ Monocytes_Normal	CD14+CD16+ Monocytes
									SP110	1.6416e-28	-0.449937	0.303	0.591	4.37371e-24	CD14+CD16+ Monocytes_Normal	CD14+CD16+ Monocytes
									POU2F2	9.35076e-29	-0.450486	0.446	0.711	2.49132e-24	CD14+CD16+ Monocytes_Normal	CD14+CD16+ Monocytes
									NAGK	1.75531e-33	-0.451761	0.496	0.724	4.67667e-29	CD14+CD16+ Monocytes_Normal	CD14+CD16+ Monocytes
									EFHD2	2.58461e-43	-0.452997	0.658	0.825	6.88617e-39	CD14+CD16+ Monocytes_Normal	CD14+CD16+ Monocytes
									HACD4	9.98478e-31	-0.456354	0.205	0.524	2.66024e-26	CD14+CD16+ Monocytes_Normal	CD14+CD16+ Monocytes
									INPP5D	2.18522e-30	-0.457807	0.239	0.547	5.82209e-26	CD14+CD16+ Monocytes_Normal	CD14+CD16+ Monocytes
									FP236383.3	8.22734e-82	-0.457905	0.979	0.996	2.19201e-77	CD14+CD16+ Monocytes_Normal	CD14+CD16+ Monocytes
									ATG16L2	4.2671e-31	-0.462187	0.197	0.5	1.13688e-26	CD14+CD16+ Monocytes_Normal	CD14+CD16+ Monocytes
									CD4	4.31509e-33	-0.464988	0.413	0.705	1.14967e-28	CD14+CD16+ Monocytes_Normal	CD14+CD16+ Monocytes
									MEGF9	1.82824e-31	-0.465163	0.172	0.49	4.87098e-27	CD14+CD16+ Monocytes_Normal	CD14+CD16+ Monocytes
									EXT1	2.24025e-29	-0.467352	0.195	0.508	5.96871e-25	CD14+CD16+ Monocytes_Normal	CD14+CD16+ Monocytes
									NCF1	1.9001e-28	-0.46853	0.546	0.783	5.06245e-24	CD14+CD16+ Monocytes_Normal	CD14+CD16+ Monocytes
									LY6E	1.48173e-35	-0.469912	0.62	0.807	3.94778e-31	CD14+CD16+ Monocytes_Normal	CD14+CD16+ Monocytes
									RPL13A	5.27974e-115	-0.472275	0.948	0.988	1.40668e-110	CD14+CD16+ Monocytes_Normal	CD14+CD16+ Monocytes
									LINC00278	1.3169e-33	-0.4751	0.11	0.435	3.50861e-29	CD14+CD16+ Monocytes_Normal	CD14+CD16+ Monocytes
									MEFV	7.32771e-43	-0.476352	0.019	0.364	1.95232e-38	CD14+CD16+ Monocytes_Normal	CD14+CD16+ Monocytes
									GRK2	2.54555e-34	-0.478726	0.322	0.614	6.7821e-30	CD14+CD16+ Monocytes_Normal	CD14+CD16+ Monocytes
									TMEM154	3.69081e-39	-0.481247	0.056	0.409	9.83343e-35	CD14+CD16+ Monocytes_Normal	CD14+CD16+ Monocytes
									XAF1	5.40299e-30	-0.48222	0.216	0.522	1.43952e-25	CD14+CD16+ Monocytes_Normal	CD14+CD16+ Monocytes
									COTL1	5.54979e-88	-0.486344	0.898	0.986	1.47863e-83	CD14+CD16+ Monocytes_Normal	CD14+CD16+ Monocytes
									PTEN	2.33738e-36	-0.486965	0.245	0.583	6.22749e-32	CD14+CD16+ Monocytes_Normal	CD14+CD16+ Monocytes
									SSH2	1.37867e-38	-0.487048	0.523	0.768	3.6732e-34	CD14+CD16+ Monocytes_Normal	CD14+CD16+ Monocytes
									RPS4Y1	1.21121e-49	-0.488877	0.645	0.911	3.22702e-45	CD14+CD16+ Monocytes_Normal	CD14+CD16+ Monocytes
									C19orf38	6.53901e-35	-0.490191	0.205	0.541	1.74219e-30	CD14+CD16+ Monocytes_Normal	CD14+CD16+ Monocytes
									LST1	1.39757e-73	-0.492215	0.832	0.98	3.72355e-69	CD14+CD16+ Monocytes_Normal	CD14+CD16+ Monocytes
									PRAM1	6.41979e-34	-0.493289	0.193	0.533	1.71042e-29	CD14+CD16+ Monocytes_Normal	CD14+CD16+ Monocytes
									DPYD	2.53213e-51	-0.495728	0.697	0.907	6.74636e-47	CD14+CD16+ Monocytes_Normal	CD14+CD16+ Monocytes
									RABGAP1L	3.638e-35	-0.496939	0.382	0.679	9.69273e-31	CD14+CD16+ Monocytes_Normal	CD14+CD16+ Monocytes
									CLEC12A	1.26013e-34	-0.49937	0.172	0.508	3.35737e-30	CD14+CD16+ Monocytes_Normal	CD14+CD16+ Monocytes
									CD302	1.78624e-37	-0.500337	0.388	0.713	4.75908e-33	CD14+CD16+ Monocytes_Normal	CD14+CD16+ Monocytes
									RAB24	1.83186e-36	-0.501319	0.313	0.638	4.88064e-32	CD14+CD16+ Monocytes_Normal	CD14+CD16+ Monocytes
									STAT2	3.72878e-36	-0.502418	0.166	0.51	9.93458e-32	CD14+CD16+ Monocytes_Normal	CD14+CD16+ Monocytes
									FOXP1	4.23229e-37	-0.502474	0.425	0.717	1.12761e-32	CD14+CD16+ Monocytes_Normal	CD14+CD16+ Monocytes
									LY86	3.51683e-38	-0.503996	0.346	0.685	9.36989e-34	CD14+CD16+ Monocytes_Normal	CD14+CD16+ Monocytes
									IKZF1	1.86585e-33	-0.506883	0.417	0.679	4.97118e-29	CD14+CD16+ Monocytes_Normal	CD14+CD16+ Monocytes
									PRKCB	4.90208e-38	-0.51131	0.456	0.75	1.30606e-33	CD14+CD16+ Monocytes_Normal	CD14+CD16+ Monocytes
									NLRP1	2.59285e-37	-0.516671	0.135	0.49	6.90813e-33	CD14+CD16+ Monocytes_Normal	CD14+CD16+ Monocytes
									LMO2	5.44302e-40	-0.517121	0.158	0.528	1.45018e-35	CD14+CD16+ Monocytes_Normal	CD14+CD16+ Monocytes
									JAK2	8.06597e-36	-0.518401	0.228	0.555	2.14902e-31	CD14+CD16+ Monocytes_Normal	CD14+CD16+ Monocytes
									RAB32	1.90836e-37	-0.519816	0.293	0.616	5.08444e-33	CD14+CD16+ Monocytes_Normal	CD14+CD16+ Monocytes
									NOTCH2	4.74043e-39	-0.522497	0.359	0.677	1.26299e-34	CD14+CD16+ Monocytes_Normal	CD14+CD16+ Monocytes
									PTPRC	1.57081e-82	-0.525812	0.817	0.959	4.18512e-78	CD14+CD16+ Monocytes_Normal	CD14+CD16+ Monocytes
									CTSS	5.06811e-119	-0.526464	0.919	0.996	1.3503e-114	CD14+CD16+ Monocytes_Normal	CD14+CD16+ Monocytes
									AC009093.2	3.48515e-36	-0.527032	0.232	0.573	9.28548e-32	CD14+CD16+ Monocytes_Normal	CD14+CD16+ Monocytes
									GIMAP8	3.89477e-44	-0.527972	0.083	0.461	1.03768e-39	CD14+CD16+ Monocytes_Normal	CD14+CD16+ Monocytes
									TKT	2.89365e-58	-0.53839	0.651	0.9	7.70954e-54	CD14+CD16+ Monocytes_Normal	CD14+CD16+ Monocytes
									ADA2	1.70101e-46	-0.538427	0.467	0.783	4.532e-42	CD14+CD16+ Monocytes_Normal	CD14+CD16+ Monocytes
									RNF213	1.25662e-49	-0.540313	0.583	0.85	3.34801e-45	CD14+CD16+ Monocytes_Normal	CD14+CD16+ Monocytes
									KLF13	4.41411e-43	-0.542336	0.212	0.587	1.17605e-38	CD14+CD16+ Monocytes_Normal	CD14+CD16+ Monocytes
									ANKRD44	4.22782e-46	-0.543155	0.427	0.752	1.12642e-41	CD14+CD16+ Monocytes_Normal	CD14+CD16+ Monocytes
									H1FX	4.58994e-35	-0.543231	0.174	0.512	1.2229e-30	CD14+CD16+ Monocytes_Normal	CD14+CD16+ Monocytes
									C20orf27	5.88399e-41	-0.550218	0.384	0.693	1.56767e-36	CD14+CD16+ Monocytes_Normal	CD14+CD16+ Monocytes
									AP1S2	3.94097e-57	-0.551546	0.637	0.886	1.04999e-52	CD14+CD16+ Monocytes_Normal	CD14+CD16+ Monocytes
									SMAP2	1.69757e-44	-0.554565	0.45	0.752	4.52284e-40	CD14+CD16+ Monocytes_Normal	CD14+CD16+ Monocytes
									GIMAP1	3.27647e-45	-0.559055	0.18	0.591	8.72951e-41	CD14+CD16+ Monocytes_Normal	CD14+CD16+ Monocytes
									CPVL	3.82509e-54	-0.565474	0.583	0.894	1.01912e-49	CD14+CD16+ Monocytes_Normal	CD14+CD16+ Monocytes
									FAM49A	3.04316e-44	-0.567139	0.307	0.677	8.1079e-40	CD14+CD16+ Monocytes_Normal	CD14+CD16+ Monocytes
									LRRK2	6.91628e-45	-0.569199	0.106	0.5	1.8427e-40	CD14+CD16+ Monocytes_Normal	CD14+CD16+ Monocytes
									VSIR	1.28755e-59	-0.575504	0.571	0.876	3.43041e-55	CD14+CD16+ Monocytes_Normal	CD14+CD16+ Monocytes
									FGD2	9.86939e-48	-0.576198	0.18	0.579	2.6295e-43	CD14+CD16+ Monocytes_Normal	CD14+CD16+ Monocytes
									MS4A6A	1.8306e-44	-0.579647	0.541	0.878	4.87727e-40	CD14+CD16+ Monocytes_Normal	CD14+CD16+ Monocytes
									MARCKS	3.28161e-41	-0.583705	0.417	0.746	8.74319e-37	CD14+CD16+ Monocytes_Normal	CD14+CD16+ Monocytes
									TRAF3IP3	7.27149e-51	-0.58956	0.114	0.543	1.93734e-46	CD14+CD16+ Monocytes_Normal	CD14+CD16+ Monocytes
									MAP3K1	5.81941e-47	-0.593842	0.222	0.616	1.55047e-42	CD14+CD16+ Monocytes_Normal	CD14+CD16+ Monocytes
									NAAA	6.35267e-48	-0.604929	0.243	0.638	1.69254e-43	CD14+CD16+ Monocytes_Normal	CD14+CD16+ Monocytes
									NUP214	8.57832e-51	-0.60517	0.286	0.667	2.28552e-46	CD14+CD16+ Monocytes_Normal	CD14+CD16+ Monocytes
									CD52	2.89071e-48	-0.608549	0.62	0.874	7.70171e-44	CD14+CD16+ Monocytes_Normal	CD14+CD16+ Monocytes
									TMEM131L	2.13773e-52	-0.611401	0.091	0.53	5.69557e-48	CD14+CD16+ Monocytes_Normal	CD14+CD16+ Monocytes
									TXNIP	3.69034e-89	-0.615452	0.807	0.974	9.83218e-85	CD14+CD16+ Monocytes_Normal	CD14+CD16+ Monocytes
									IRF1	4.14646e-44	-0.616752	0.386	0.74	1.10474e-39	CD14+CD16+ Monocytes_Normal	CD14+CD16+ Monocytes
									FP671120.4	9.72924e-49	-0.62001	0.517	0.787	2.59216e-44	CD14+CD16+ Monocytes_Normal	CD14+CD16+ Monocytes
									CSTA	3.46093e-59	-0.620435	0.485	0.815	9.22095e-55	CD14+CD16+ Monocytes_Normal	CD14+CD16+ Monocytes
									SCLT1	7.84919e-47	-0.624914	0.199	0.583	2.09126e-42	CD14+CD16+ Monocytes_Normal	CD14+CD16+ Monocytes
									CASP1	9.63415e-54	-0.640383	0.32	0.724	2.56683e-49	CD14+CD16+ Monocytes_Normal	CD14+CD16+ Monocytes
									PTP4A2	2.03361e-67	-0.642073	0.477	0.835	5.41815e-63	CD14+CD16+ Monocytes_Normal	CD14+CD16+ Monocytes
									CFP	1.87174e-54	-0.643837	0.402	0.837	4.98688e-50	CD14+CD16+ Monocytes_Normal	CD14+CD16+ Monocytes
									FCN1	2.68292e-70	-0.645269	0.66	0.961	7.14811e-66	CD14+CD16+ Monocytes_Normal	CD14+CD16+ Monocytes
									KLF2	2.28587e-47	-0.647715	0.315	0.732	6.09024e-43	CD14+CD16+ Monocytes_Normal	CD14+CD16+ Monocytes
									CSF3R	1.51271e-52	-0.653918	0.311	0.699	4.03031e-48	CD14+CD16+ Monocytes_Normal	CD14+CD16+ Monocytes
									FYB1	4.35439e-78	-0.662326	0.591	0.923	1.16014e-73	CD14+CD16+ Monocytes_Normal	CD14+CD16+ Monocytes
									RCSD1	1.7343e-61	-0.668426	0.349	0.793	4.62068e-57	CD14+CD16+ Monocytes_Normal	CD14+CD16+ Monocytes
									GPBAR1	1.97387e-63	-0.669676	0.05	0.533	5.25899e-59	CD14+CD16+ Monocytes_Normal	CD14+CD16+ Monocytes
									CPPED1	1.33401e-62	-0.672659	0.349	0.756	3.5542e-58	CD14+CD16+ Monocytes_Normal	CD14+CD16+ Monocytes
									ITGA4	1.2454e-62	-0.680402	0.382	0.791	3.31813e-58	CD14+CD16+ Monocytes_Normal	CD14+CD16+ Monocytes
									CALHM6	2.96696e-59	-0.681789	0.34	0.77	7.90487e-55	CD14+CD16+ Monocytes_Normal	CD14+CD16+ Monocytes
									SECTM1	6.15633e-65	-0.682577	0.064	0.559	1.64023e-60	CD14+CD16+ Monocytes_Normal	CD14+CD16+ Monocytes
									LYST	5.52933e-58	-0.685011	0.371	0.75	1.47318e-53	CD14+CD16+ Monocytes_Normal	CD14+CD16+ Monocytes
									ZFP36L2	6.24649e-72	-0.691732	0.6	0.919	1.66425e-67	CD14+CD16+ Monocytes_Normal	CD14+CD16+ Monocytes
									CFD	3.27626e-69	-0.695718	0.483	0.878	8.72893e-65	CD14+CD16+ Monocytes_Normal	CD14+CD16+ Monocytes
									YPEL3	9.36493e-64	-0.702367	0.081	0.569	2.4951e-59	CD14+CD16+ Monocytes_Normal	CD14+CD16+ Monocytes
									APOBEC3A	6.44134e-45	-0.709898	0.129	0.553	1.71617e-40	CD14+CD16+ Monocytes_Normal	CD14+CD16+ Monocytes
									CEBPD	3.57522e-57	-0.715047	0.523	0.801	9.52546e-53	CD14+CD16+ Monocytes_Normal	CD14+CD16+ Monocytes
									LYZ	2.16353e-131	-0.716667	0.888	0.994	5.7643e-127	CD14+CD16+ Monocytes_Normal	CD14+CD16+ Monocytes
									MPEG1	6.94054e-69	-0.718063	0.338	0.815	1.84917e-64	CD14+CD16+ Monocytes_Normal	CD14+CD16+ Monocytes
									CARD16	3.25457e-71	-0.725109	0.413	0.841	8.67115e-67	CD14+CD16+ Monocytes_Normal	CD14+CD16+ Monocytes
									TAF10	3.1192e-64	-0.729829	0.28	0.717	8.31049e-60	CD14+CD16+ Monocytes_Normal	CD14+CD16+ Monocytes
									GIMAP4	8.99533e-68	-0.734576	0.307	0.772	2.39663e-63	CD14+CD16+ Monocytes_Normal	CD14+CD16+ Monocytes
									PSMB9	1.61244e-77	-0.747503	0.465	0.85	4.29603e-73	CD14+CD16+ Monocytes_Normal	CD14+CD16+ Monocytes
									FGL2	4.25471e-84	-0.755762	0.502	0.907	1.13358e-79	CD14+CD16+ Monocytes_Normal	CD14+CD16+ Monocytes
									CD37	3.39174e-85	-0.757143	0.515	0.919	9.03662e-81	CD14+CD16+ Monocytes_Normal	CD14+CD16+ Monocytes
									MNDA	1.02195e-76	-0.75849	0.467	0.88	2.72278e-72	CD14+CD16+ Monocytes_Normal	CD14+CD16+ Monocytes
									SULT1A1	6.43998e-71	-0.76044	0.108	0.628	1.7158e-66	CD14+CD16+ Monocytes_Normal	CD14+CD16+ Monocytes
									PLAC8	2.09128e-63	-0.786015	0.083	0.579	5.57181e-59	CD14+CD16+ Monocytes_Normal	CD14+CD16+ Monocytes
									BRI3	2.42232e-69	-0.801746	0.473	0.78	6.45379e-65	CD14+CD16+ Monocytes_Normal	CD14+CD16+ Monocytes
									JAML	5.34772e-78	-0.810572	0.27	0.813	1.42479e-73	CD14+CD16+ Monocytes_Normal	CD14+CD16+ Monocytes
									CD48	9.66736e-91	-0.830287	0.394	0.868	2.57568e-86	CD14+CD16+ Monocytes_Normal	CD14+CD16+ Monocytes
									TNFAIP2	9.34567e-80	-0.837559	0.309	0.807	2.48997e-75	CD14+CD16+ Monocytes_Normal	CD14+CD16+ Monocytes
									GIMAP7	2.39356e-81	-0.846486	0.166	0.746	6.37716e-77	CD14+CD16+ Monocytes_Normal	CD14+CD16+ Monocytes
									TNFSF10	6.50287e-75	-0.850557	0.089	0.634	1.73256e-70	CD14+CD16+ Monocytes_Normal	CD14+CD16+ Monocytes
									UTRN	5.03087e-94	-0.902025	0.303	0.837	1.34037e-89	CD14+CD16+ Monocytes_Normal	CD14+CD16+ Monocytes
									LGALS2	2.18644e-98	-0.971271	0.288	0.862	5.82532e-94	CD14+CD16+ Monocytes_Normal	CD14+CD16+ Monocytes
									RIPOR2	3.29198e-97	-0.998471	0.116	0.762	8.77082e-93	CD14+CD16+ Monocytes_Normal	CD14+CD16+ Monocytes
									AOAH	2.94397e-130	-1.12998	0.309	0.935	7.84361e-126	CD14+CD16+ Monocytes_Normal	CD14+CD16+ Monocytes
									SPP1	2.90858e-50	1.68858	0.591	0	7.74932e-46	CD16+ Monocytes_PE	CD16+ Monocytes
									FABP5	2.49237e-28	1.52836	0.727	0.116	6.64042e-24	CD16+ Monocytes_PE	CD16+ Monocytes
									RGCC	1.13318e-41	1.47685	0.795	0.068	3.01914e-37	CD16+ Monocytes_PE	CD16+ Monocytes
									CCL4L2	2.35093e-39	1.26793	0.545	0.011	6.26359e-35	CD16+ Monocytes_PE	CD16+ Monocytes
									PHLDA1	3.63939e-57	1.26506	0.727	0.008	9.69643e-53	CD16+ Monocytes_PE	CD16+ Monocytes
									CD63	1.96851e-26	1.25099	1	0.473	5.2447e-22	CD16+ Monocytes_PE	CD16+ Monocytes
									CD14	1.04516e-20	1.18706	0.773	0.232	2.78462e-16	CD16+ Monocytes_PE	CD16+ Monocytes
									SGK1	4.28016e-34	1.18081	0.773	0.091	1.14036e-29	CD16+ Monocytes_PE	CD16+ Monocytes
									GSN	1.94623e-20	1.13442	0.75	0.207	5.18535e-16	CD16+ Monocytes_PE	CD16+ Monocytes
									IL1RN	3.79891e-25	1.11339	0.614	0.076	1.01214e-20	CD16+ Monocytes_PE	CD16+ Monocytes
									CD9	2.56169e-44	1.07614	0.636	0.017	6.8251e-40	CD16+ Monocytes_PE	CD16+ Monocytes
									CCL3L1	1.96392e-40	1.06124	0.477	0	5.23247e-36	CD16+ Monocytes_PE	CD16+ Monocytes
									CCL4	6.82891e-27	1.03484	0.5	0.031	1.81943e-22	CD16+ Monocytes_PE	CD16+ Monocytes
									CCL2	9.76787e-33	1.03227	0.386	0	2.60245e-28	CD16+ Monocytes_PE	CD16+ Monocytes
									LMNA	4.53704e-45	1.00189	0.614	0.011	1.2088e-40	CD16+ Monocytes_PE	CD16+ Monocytes
									TREM2	2.80921e-48	0.994932	0.568	0	7.48458e-44	CD16+ Monocytes_PE	CD16+ Monocytes
									SDC2	2.90858e-50	0.953743	0.591	0	7.74932e-46	CD16+ Monocytes_PE	CD16+ Monocytes
									CCL3	2.22978e-40	0.945153	0.523	0.006	5.94081e-36	CD16+ Monocytes_PE	CD16+ Monocytes
									FBP1	1.45306e-16	0.944026	0.864	0.368	3.87139e-12	CD16+ Monocytes_PE	CD16+ Monocytes
									CTSB	1.03268e-21	0.934524	0.977	0.762	2.75137e-17	CD16+ Monocytes_PE	CD16+ Monocytes
									TPM4	8.04533e-19	0.910248	0.864	0.334	2.14352e-14	CD16+ Monocytes_PE	CD16+ Monocytes
									LPL	4.67258e-26	0.900305	0.432	0.02	1.24492e-21	CD16+ Monocytes_PE	CD16+ Monocytes
									FN1	2.45305e-44	0.898098	0.523	0	6.53566e-40	CD16+ Monocytes_PE	CD16+ Monocytes
									SIRPA	4.0314e-39	0.891992	0.795	0.068	1.07409e-34	CD16+ Monocytes_PE	CD16+ Monocytes
									ACP5	8.74345e-13	0.887145	0.545	0.142	2.32952e-08	CD16+ Monocytes_PE	CD16+ Monocytes
									JUN	5.28121e-33	0.883548	0.659	0.051	1.40707e-28	CD16+ Monocytes_PE	CD16+ Monocytes
									ALCAM	1.11099e-20	0.872591	0.523	0.068	2.96e-16	CD16+ Monocytes_PE	CD16+ Monocytes
									GK	1.18809e-30	0.864658	0.795	0.113	3.16544e-26	CD16+ Monocytes_PE	CD16+ Monocytes
									PLA2G7	1.85604e-37	0.86259	0.545	0.014	4.94505e-33	CD16+ Monocytes_PE	CD16+ Monocytes
									EMP1	3.02081e-46	0.855147	0.591	0.006	8.04835e-42	CD16+ Monocytes_PE	CD16+ Monocytes
									FOS	9.97017e-15	0.849265	0.932	0.456	2.65635e-10	CD16+ Monocytes_PE	CD16+ Monocytes
									GLUL	3.01852e-17	0.844089	0.886	0.476	8.04224e-13	CD16+ Monocytes_PE	CD16+ Monocytes
									TUBA1C	5.75331e-20	0.838285	0.773	0.207	1.53285e-15	CD16+ Monocytes_PE	CD16+ Monocytes
									C15orf48	2.65399e-46	0.821039	0.545	0	7.07104e-42	CD16+ Monocytes_PE	CD16+ Monocytes
									VMO1	3.34706e-10	0.813262	0.591	0.218	8.91757e-06	CD16+ Monocytes_PE	CD16+ Monocytes
									ENG	1.02854e-21	0.805599	0.818	0.204	2.74035e-17	CD16+ Monocytes_PE	CD16+ Monocytes
									OLR1	2.65399e-46	0.798775	0.545	0	7.07104e-42	CD16+ Monocytes_PE	CD16+ Monocytes
									CTSD	1.40938e-18	0.797571	1	0.785	3.75502e-14	CD16+ Monocytes_PE	CD16+ Monocytes
									PPARG	3.34287e-50	0.796149	0.614	0.003	8.90641e-46	CD16+ Monocytes_PE	CD16+ Monocytes
									EGR2	3.6721e-50	0.795443	0.614	0.003	9.78356e-46	CD16+ Monocytes_PE	CD16+ Monocytes
									CD83	5.67941e-18	0.792421	0.841	0.278	1.51316e-13	CD16+ Monocytes_PE	CD16+ Monocytes
									APOE	4.07952e-25	0.772556	0.318	0.003	1.08691e-20	CD16+ Monocytes_PE	CD16+ Monocytes
									CD84	1.89921e-25	0.767273	0.659	0.085	5.06007e-21	CD16+ Monocytes_PE	CD16+ Monocytes
									FAM20C	4.01569e-28	0.765978	0.568	0.045	1.0699e-23	CD16+ Monocytes_PE	CD16+ Monocytes
									ATF3	5.61266e-14	0.762037	0.591	0.147	1.49538e-09	CD16+ Monocytes_PE	CD16+ Monocytes
									RAB20	4.42892e-19	0.760396	0.682	0.15	1.18e-14	CD16+ Monocytes_PE	CD16+ Monocytes
									IER3	1.90158e-24	0.754689	0.523	0.048	5.06638e-20	CD16+ Monocytes_PE	CD16+ Monocytes
									TXN	1.517e-14	0.752544	0.864	0.428	4.04176e-10	CD16+ Monocytes_PE	CD16+ Monocytes
									PLAUR	2.5873e-16	0.750737	0.932	0.606	6.89334e-12	CD16+ Monocytes_PE	CD16+ Monocytes
									MITF	5.07301e-28	0.749961	0.568	0.045	1.3516e-23	CD16+ Monocytes_PE	CD16+ Monocytes
									PKM	5.35734e-22	0.739296	0.977	0.779	1.42736e-17	CD16+ Monocytes_PE	CD16+ Monocytes
									CDKN1A	2.11724e-15	0.733365	0.818	0.263	5.64097e-11	CD16+ Monocytes_PE	CD16+ Monocytes
									GPNMB	2.15601e-40	0.73031	0.5	0.003	5.74427e-36	CD16+ Monocytes_PE	CD16+ Monocytes
									TWF2	3.10806e-18	0.721666	0.932	0.476	8.2808e-14	CD16+ Monocytes_PE	CD16+ Monocytes
									HMGA1	1.25522e-16	0.717923	0.795	0.246	3.34427e-12	CD16+ Monocytes_PE	CD16+ Monocytes
									LIMS1	1.77499e-15	0.717197	0.932	0.564	4.7291e-11	CD16+ Monocytes_PE	CD16+ Monocytes
									PIM3	6.13835e-16	0.716393	0.682	0.181	1.63544e-11	CD16+ Monocytes_PE	CD16+ Monocytes
									CD99	5.30733e-13	0.707818	0.727	0.263	1.41403e-08	CD16+ Monocytes_PE	CD16+ Monocytes
									RAB7B	1.19989e-34	0.701732	0.409	0	3.19686e-30	CD16+ Monocytes_PE	CD16+ Monocytes
									CTSL	1.0401e-10	0.700469	0.864	0.592	2.77114e-06	CD16+ Monocytes_PE	CD16+ Monocytes
									FABP4	9.4023e-18	0.697107	0.205	0	2.50506e-13	CD16+ Monocytes_PE	CD16+ Monocytes
									MYO1E	7.37078e-22	0.695707	0.477	0.045	1.9638e-17	CD16+ Monocytes_PE	CD16+ Monocytes
									CXCL16	4.75126e-17	0.688067	0.955	0.683	1.26588e-12	CD16+ Monocytes_PE	CD16+ Monocytes
									TIMP1	6.19198e-12	0.676482	0.932	0.912	1.64973e-07	CD16+ Monocytes_PE	CD16+ Monocytes
									ATP6V1F	6.57605e-14	0.671303	0.932	0.652	1.75206e-09	CD16+ Monocytes_PE	CD16+ Monocytes
									PLK3	1.32446e-24	0.667609	0.682	0.088	3.52877e-20	CD16+ Monocytes_PE	CD16+ Monocytes
									DHRS3	5.83604e-39	0.664956	0.545	0.011	1.5549e-34	CD16+ Monocytes_PE	CD16+ Monocytes
									GSTO1	2.0385e-17	0.660539	1	0.643	5.43118e-13	CD16+ Monocytes_PE	CD16+ Monocytes
									ARHGAP18	4.93622e-23	0.659772	0.636	0.085	1.31516e-18	CD16+ Monocytes_PE	CD16+ Monocytes
									FLOT1	4.00913e-17	0.65488	0.705	0.176	1.06815e-12	CD16+ Monocytes_PE	CD16+ Monocytes
									PPP1R15A	1.42753e-13	0.648466	0.773	0.263	3.80337e-09	CD16+ Monocytes_PE	CD16+ Monocytes
									UPP1	7.5248e-15	0.648027	0.864	0.411	2.00483e-10	CD16+ Monocytes_PE	CD16+ Monocytes
									NEK6	1.9505e-19	0.638609	0.636	0.105	5.19672e-15	CD16+ Monocytes_PE	CD16+ Monocytes
									AQP9	6.4123e-22	0.631982	0.545	0.062	1.70843e-17	CD16+ Monocytes_PE	CD16+ Monocytes
									PNP	3.71206e-16	0.625434	0.75	0.215	9.89004e-12	CD16+ Monocytes_PE	CD16+ Monocytes
									MATK	1.50172e-20	0.622611	0.409	0.028	4.00103e-16	CD16+ Monocytes_PE	CD16+ Monocytes
									PTPRE	4.11893e-11	0.621922	0.886	0.535	1.09741e-06	CD16+ Monocytes_PE	CD16+ Monocytes
									RAB13	1.981e-36	0.619858	0.477	0.006	5.27797e-32	CD16+ Monocytes_PE	CD16+ Monocytes
									SDS	3.20792e-23	0.619009	0.295	0.003	8.54685e-19	CD16+ Monocytes_PE	CD16+ Monocytes
									GLIPR2	3.71904e-11	0.617093	0.773	0.397	9.90865e-07	CD16+ Monocytes_PE	CD16+ Monocytes
									PIM1	1.89954e-12	0.615035	0.523	0.127	5.06094e-08	CD16+ Monocytes_PE	CD16+ Monocytes
									FNDC3B	1.53323e-12	0.613866	0.705	0.232	4.08499e-08	CD16+ Monocytes_PE	CD16+ Monocytes
									TREM1	5.43514e-15	0.609216	0.568	0.122	1.44809e-10	CD16+ Monocytes_PE	CD16+ Monocytes
									ICAM1	7.94964e-21	0.605253	0.636	0.096	2.11802e-16	CD16+ Monocytes_PE	CD16+ Monocytes
									VSIG4	1.0035e-30	0.604565	0.386	0.003	2.67362e-26	CD16+ Monocytes_PE	CD16+ Monocytes
									ACTN1	1.0196e-16	0.6019	0.614	0.116	2.71651e-12	CD16+ Monocytes_PE	CD16+ Monocytes
									LIPA	1.58301e-07	0.601591	0.659	0.326	0.00421761	CD16+ Monocytes_PE	CD16+ Monocytes
									ADAM9	3.73604e-22	0.593223	0.591	0.074	9.95393e-18	CD16+ Monocytes_PE	CD16+ Monocytes
									TGM2	3.38774e-22	0.588176	0.341	0.011	9.02595e-18	CD16+ Monocytes_PE	CD16+ Monocytes
									NRP1	1.70181e-38	0.588013	0.455	0	4.53414e-34	CD16+ Monocytes_PE	CD16+ Monocytes
									MIF	1.61219e-15	0.582833	1	0.773	4.29536e-11	CD16+ Monocytes_PE	CD16+ Monocytes
									TUBB6	5.24222e-27	0.581401	0.545	0.04	1.39668e-22	CD16+ Monocytes_PE	CD16+ Monocytes
									LITAF	7.14469e-10	0.579249	0.773	0.365	1.90356e-05	CD16+ Monocytes_PE	CD16+ Monocytes
									SLC39A8	9.29363e-27	0.578865	0.432	0.017	2.4761e-22	CD16+ Monocytes_PE	CD16+ Monocytes
									FERMT3	2.55982e-12	0.578809	0.886	0.521	6.82013e-08	CD16+ Monocytes_PE	CD16+ Monocytes
									ITGAM	1.49073e-16	0.574965	0.523	0.088	3.97175e-12	CD16+ Monocytes_PE	CD16+ Monocytes
									C1orf122	2.31155e-11	0.57231	0.659	0.221	6.15866e-07	CD16+ Monocytes_PE	CD16+ Monocytes
									RBM47	2.98851e-10	0.572034	0.795	0.385	7.96229e-06	CD16+ Monocytes_PE	CD16+ Monocytes
									APOC1	3.51475e-25	0.570909	0.295	0	9.36436e-21	CD16+ Monocytes_PE	CD16+ Monocytes
									VCAN	2.90509e-07	0.567921	0.477	0.167	0.00774003	CD16+ Monocytes_PE	CD16+ Monocytes
									DOCK4	5.83241e-13	0.567481	0.568	0.139	1.55393e-08	CD16+ Monocytes_PE	CD16+ Monocytes
									RBPJ	6.09596e-10	0.566044	0.818	0.408	1.62415e-05	CD16+ Monocytes_PE	CD16+ Monocytes
									CTSA	1.26944e-11	0.562758	0.795	0.399	3.38216e-07	CD16+ Monocytes_PE	CD16+ Monocytes
									RASAL2	1.99905e-29	0.560814	0.432	0.011	5.32607e-25	CD16+ Monocytes_PE	CD16+ Monocytes
[truncated: 1,841 more rows]
