# Supplementary material for: Multidimensional single-cell analysis reveals immune dysfunction and inflammatory response in lymphatic malformations
Source: Protein Cell. 2025 Nov 22;17(4):320–38. doi: 10.1093/procel/pwaf103 (PMC13107555; doi:10.1093/procel/pwaf103)
Supplement: pwaf103_Supplementary_Data [file pwaf103_supplementary_data.zip › Table S5.xlsx]

## Sheet: Table S5
Table S5. Lists of DEGs in CD8+T cell subtypes
Differential expression in CD8+T cell subtypes (LM vs Normal)
p_val	avg_log2FC	pct.1	pct.2	p_val_adj	gene	condition	cluster
4.30073e-122	0.457591	0.524	0.242	1.14584e-117	CISH	CD8.c01_LM	CD8.c01
8.55656e-93	0.364784	0.611	0.36	2.27973e-88	PIM1	CD8.c01_LM	CD8.c01
8.81715e-128	0.362523	0.17	0.004	2.34915e-123	HBB	CD8.c01_LM	CD8.c01
3.73713e-138	0.362115	0.293	0.054	9.95683e-134	PTGER2	CD8.c01_LM	CD8.c01
1.16463e-91	0.347777	0.531	0.27	3.10293e-87	CLIC1	CD8.c01_LM	CD8.c01
2.76127e-70	0.32404	0.545	0.315	7.35685e-66	BCL2	CD8.c01_LM	CD8.c01
1.03167e-52	0.301519	0.63	0.445	2.74869e-48	S100A4	CD8.c01_LM	CD8.c01
5.77052e-61	0.290989	0.619	0.495	1.53744e-56	GNAS	CD8.c01_LM	CD8.c01
2.49702e-61	0.288009	0.398	0.197	6.65282e-57	S100A11	CD8.c01_LM	CD8.c01
1.89228e-58	0.286025	0.226	0.077	5.04161e-54	S100A8	CD8.c01_LM	CD8.c01
3.02303e-51	0.28199	0.293	0.131	8.05426e-47	S100A9	CD8.c01_LM	CD8.c01
7.11925e-53	0.255824	0.359	0.18	1.89678e-48	CDK6	CD8.c01_LM	CD8.c01
5.21119e-58	-0.253217	0.096	0.253	1.38842e-53	EIF1AY	CD8.c01_Normal	CD8.c01
4.80676e-77	-0.282582	0.064	0.24	1.28066e-72	AC004448.2	CD8.c01_Normal	CD8.c01
1.45994e-62	-0.287606	0.616	0.752	3.88972e-58	KLF2	CD8.c01_Normal	CD8.c01
1.43677e-101	-0.334408	0.007	0.183	3.82799e-97	HLA-G	CD8.c01_Normal	CD8.c01
6.18287e-308	-0.361991	0.86	0.975	1.6473e-303	RPS20	CD8.c01_Normal	CD8.c01
0	-0.910326	0.334	0.988	0	RPS4Y1	CD8.c01_Normal	CD8.c01
3.37107e-31	0.499806	0.776	0.569	8.98155e-27	GNAS	CD8.c02_LM	CD8.c02
2.05559e-15	0.433437	0.453	0.204	5.47672e-11	CISH	CD8.c02_LM	CD8.c02
4.70213e-15	0.418104	0.508	0.253	1.25279e-10	HIST1H1E	CD8.c02_LM	CD8.c02
6.87961e-13	0.380277	0.503	0.279	1.83293e-08	BCL2	CD8.c02_LM	CD8.c02
1.22669e-14	0.351059	0.351	0.122	3.26828e-10	PTGER2	CD8.c02_LM	CD8.c02
4.89597e-12	0.341419	0.594	0.4	1.30443e-07	JUND	CD8.c02_LM	CD8.c02
6.53122e-13	0.329941	0.74	0.602	1.74011e-08	FP671120.4	CD8.c02_LM	CD8.c02
2.24605e-11	0.322147	0.644	0.457	5.98414e-07	PIM1	CD8.c02_LM	CD8.c02
1.4712e-11	0.319525	0.459	0.234	3.91973e-07	ADGRE5	CD8.c02_LM	CD8.c02
1.73703e-15	0.316385	0.157	0.007	4.62797e-11	HBB	CD8.c02_LM	CD8.c02
3.2967e-12	0.275769	0.29	0.096	8.78341e-08	TMEM238	CD8.c02_LM	CD8.c02
1.24554e-08	0.269278	0.768	0.597	0.00033185	S100A4	CD8.c02_LM	CD8.c02
1.22742e-08	0.263949	0.434	0.237	0.000327021	CDK6	CD8.c02_LM	CD8.c02
7.63898e-08	0.259963	0.533	0.354	0.00203525	MT-ND6	CD8.c02_LM	CD8.c02
1.49511e-07	0.256573	0.558	0.382	0.00398343	S100A11	CD8.c02_LM	CD8.c02
6.23599e-09	-0.26865	0.331	0.506	0.000166146	SNHG5	CD8.c02_Normal	CD8.c02
2.92642e-11	-0.272688	0.088	0.269	7.79686e-07	UTY	CD8.c02_Normal	CD8.c02
5.92707e-11	-0.277934	0.11	0.297	1.57915e-06	USP9Y	CD8.c02_Normal	CD8.c02
5.80923e-13	-0.303402	0.08	0.272	1.54775e-08	EIF1AY	CD8.c02_Normal	CD8.c02
4.56468e-16	-0.348275	0.011	0.19	1.21617e-11	HLA-G	CD8.c02_Normal	CD8.c02
1.55595e-32	-0.350193	0.807	0.953	4.14552e-28	RPS20	CD8.c02_Normal	CD8.c02
3.53226e-33	-0.352599	0.923	0.951	9.41099e-29	RPS26	CD8.c02_Normal	CD8.c02
1.20246e-54	-0.8792	0.318	0.972	3.20373e-50	RPS4Y1	CD8.c02_Normal	CD8.c02
5.81334e-27	0.668059	0.267	0.007	1.54885e-22	HBB	CD8.c03_LM	CD8.c03
2.54457e-10	0.386922	0.305	0.135	6.77949e-06	S100A9	CD8.c03_LM	CD8.c03
2.72665e-09	0.370439	0.217	0.075	7.26462e-05	S100A8	CD8.c03_LM	CD8.c03
2.36874e-13	0.36445	0.415	0.198	6.31104e-09	DUSP1	CD8.c03_LM	CD8.c03
2.20476e-09	0.289341	0.381	0.21	5.87413e-05	PIM1	CD8.c03_LM	CD8.c03
3.77202e-14	0.276889	0.817	0.698	1.00498e-09	PCBP2	CD8.c03_LM	CD8.c03
1.02542e-26	0.26457	0.935	0.9	2.73202e-22	MT-ATP8	CD8.c03_LM	CD8.c03
2.39945e-08	0.257271	0.507	0.338	0.000639285	CD69	CD8.c03_LM	CD8.c03
2.78391e-07	0.251917	0.718	0.55	0.00741718	GZMA	CD8.c03_LM	CD8.c03
4.72252e-14	-0.274837	0.093	0.285	1.25822e-09	USP9Y	CD8.c03_Normal	CD8.c03
1.98884e-11	-0.276213	0.47	0.655	5.29886e-07	SUN2	CD8.c03_Normal	CD8.c03
1.84617e-11	-0.287591	0.322	0.537	4.91876e-07	ABHD17A	CD8.c03_Normal	CD8.c03
1.14636e-18	-0.294661	0.019	0.188	3.05426e-14	IGLV2-14	CD8.c03_Normal	CD8.c03
7.91516e-14	-0.324398	0.307	0.545	2.10884e-09	LINC01578	CD8.c03_Normal	CD8.c03
1.08215e-13	-0.327822	0.316	0.54	2.88316e-09	PABPN1	CD8.c03_Normal	CD8.c03
1.44149e-14	-0.344845	0.358	0.583	3.84056e-10	TAF10	CD8.c03_Normal	CD8.c03
4.48486e-17	-0.35737	0.49	0.693	1.1949e-12	YPEL3	CD8.c03_Normal	CD8.c03
2.38948e-24	-0.374553	0	0.182	6.3663e-20	HLA-G	CD8.c03_Normal	CD8.c03
8.96505e-16	-0.387982	0.368	0.623	2.38856e-11	CD81	CD8.c03_Normal	CD8.c03
1.27559e-16	-0.399541	0.28	0.547	3.39856e-12	H1FX	CD8.c03_Normal	CD8.c03
2.36504e-19	-0.411238	0.577	0.77	6.30119e-15	KLF2	CD8.c03_Normal	CD8.c03
6.26465e-48	-0.473995	0.688	0.915	1.66909e-43	RPS20	CD8.c03_Normal	CD8.c03
2.01039e-47	-0.730357	0.383	0.95	5.35628e-43	RPS4Y1	CD8.c03_Normal	CD8.c03
1.65139e-39	0.48421	0.234	0.011	4.39981e-35	HBB	CD8.c04_LM	CD8.c04
1.54635e-24	0.410456	0.457	0.231	4.11995e-20	DUSP1	CD8.c04_LM	CD8.c04
9.91259e-14	0.298094	0.373	0.216	2.64101e-09	HOPX	CD8.c04_LM	CD8.c04
6.65591e-16	0.293555	0.317	0.144	1.77334e-11	JUN	CD8.c04_LM	CD8.c04
4.30619e-17	0.289897	0.209	0.061	1.1473e-12	S100A8	CD8.c04_LM	CD8.c04
5.96464e-47	0.289624	0.95	0.867	1.58916e-42	MT-ND4L	CD8.c04_LM	CD8.c04
8.85428e-18	0.287889	0.71	0.557	2.35905e-13	PCBP2	CD8.c04_LM	CD8.c04
3.41422e-13	0.254844	0.509	0.344	9.0965e-09	PIM1	CD8.c04_LM	CD8.c04
1.10742e-19	-0.250784	0.055	0.207	2.9505e-15	AC004448.2	CD8.c04_Normal	CD8.c04
2.70539e-15	-0.255152	0.476	0.63	7.20797e-11	PRMT2	CD8.c04_Normal	CD8.c04
3.60142e-11	-0.259138	0.366	0.508	9.59526e-07	AOAH	CD8.c04_Normal	CD8.c04
7.25558e-14	-0.260506	0.37	0.554	1.9331e-09	TAF10	CD8.c04_Normal	CD8.c04
2.88285e-16	-0.287171	0.299	0.493	7.68078e-12	LINC01578	CD8.c04_Normal	CD8.c04
2.52983e-18	-0.290798	0.643	0.812	6.74023e-14	KLF2	CD8.c04_Normal	CD8.c04
5.44673e-15	-0.296267	0.353	0.52	1.45117e-10	CLDND1	CD8.c04_Normal	CD8.c04
9.65885e-108	-0.296938	0.951	0.997	2.57341e-103	RPL13A	CD8.c04_Normal	CD8.c04
5.48243e-53	-0.304978	0.927	0.966	1.46068e-48	RPS26	CD8.c04_Normal	CD8.c04
2.7844e-29	-0.323926	0.005	0.156	7.41848e-25	HLA-G	CD8.c04_Normal	CD8.c04
2.47638e-24	-0.338927	0.439	0.66	6.59781e-20	YPEL3	CD8.c04_Normal	CD8.c04
2.14063e-27	-0.383682	0.459	0.7	5.70327e-23	CD81	CD8.c04_Normal	CD8.c04
3.11909e-30	-0.419906	0.345	0.602	8.3102e-26	KLRG1	CD8.c04_Normal	CD8.c04
3.24196e-51	-0.477831	0.021	0.293	8.63756e-47	IGLV2-14	CD8.c04_Normal	CD8.c04
1.83283e-93	-0.519838	0.67	0.939	4.88321e-89	RPS20	CD8.c04_Normal	CD8.c04
4.31962e-78	-0.711813	0.39	0.943	1.15088e-73	RPS4Y1	CD8.c04_Normal	CD8.c04
7.06429e-58	0.543731	0.166	0.01	1.88214e-53	TRBV5-4	CD8.c05_LM	CD8.c05
1.30577e-82	0.424791	0.211	0.004	3.47896e-78	HBB	CD8.c05_LM	CD8.c05
5.436e-30	0.40028	0.346	0.191	1.44831e-25	TRGV4	CD8.c05_LM	CD8.c05
4.79211e-67	0.396633	0.691	0.472	1.27676e-62	GNAS	CD8.c05_LM	CD8.c05
3.24335e-40	0.371086	0.273	0.095	8.64127e-36	MYOM2	CD8.c05_LM	CD8.c05
6.82291e-37	0.314613	0.576	0.416	1.81783e-32	JUND	CD8.c05_LM	CD8.c05
1.26175e-32	0.301994	0.576	0.394	3.36168e-28	MT-ND6	CD8.c05_LM	CD8.c05
6.37812e-31	0.301927	0.215	0.075	1.69932e-26	S100A8	CD8.c05_LM	CD8.c05
8.45163e-29	0.296867	0.3	0.141	2.25177e-24	S100A9	CD8.c05_LM	CD8.c05
7.89727e-25	0.288843	0.489	0.342	2.10407e-20	HIST1H1E	CD8.c05_LM	CD8.c05
2.95812e-62	0.26761	0.154	0	7.88133e-58	XIST	CD8.c05_LM	CD8.c05
1.75007e-31	0.254118	0.742	0.653	4.6627e-27	FP671120.4	CD8.c05_LM	CD8.c05
3.30229e-72	-0.251164	0.869	0.956	8.7983e-68	GZMB	CD8.c05_Normal	CD8.c05
4.7562e-36	-0.251893	0.065	0.222	1.26719e-31	USP9Y	CD8.c05_Normal	CD8.c05
2.94785e-28	-0.255075	0.068	0.203	7.85396e-24	CCR7	CD8.c05_Normal	CD8.c05
4.51168e-17	-0.2683	0.033	0.11	1.20205e-12	TRBV9	CD8.c05_Normal	CD8.c05
1.64126e-26	-0.272203	0.308	0.472	4.3728e-22	PDE3B	CD8.c05_Normal	CD8.c05
3.22909e-44	-0.27269	0.035	0.193	8.60326e-40	IGLV2-14	CD8.c05_Normal	CD8.c05
2.10644e-45	-0.288175	0.068	0.253	5.6122e-41	PRKY	CD8.c05_Normal	CD8.c05
5.39865e-33	-0.292257	0.272	0.465	1.43836e-28	DIP2A	CD8.c05_Normal	CD8.c05
5.18424e-203	-0.31073	0.933	0.986	1.38124e-198	RPL13A	CD8.c05_Normal	CD8.c05
6.65181e-29	-0.316775	0.13	0.293	1.77224e-24	LINC02446	CD8.c05_Normal	CD8.c05
2.47426e-62	-0.339714	0.546	0.759	6.59216e-58	PRMT2	CD8.c05_Normal	CD8.c05
1.5956e-27	-0.342793	0.02	0.119	4.25115e-23	TRBV2	CD8.c05_Normal	CD8.c05
6.82579e-45	-0.389574	0.025	0.178	1.81859e-40	TRAV29DV5	CD8.c05_Normal	CD8.c05
3.34022e-202	-0.391569	0.923	0.968	8.89934e-198	RPS26	CD8.c05_Normal	CD8.c05
2.0713e-61	-0.410296	0.011	0.188	5.51857e-57	HLA-G	CD8.c05_Normal	CD8.c05
3.26592e-41	-0.412195	0.019	0.156	8.70138e-37	TRBV27	CD8.c05_Normal	CD8.c05
4.23958e-157	-0.532744	0.561	0.875	1.12955e-152	RPS20	CD8.c05_Normal	CD8.c05
4.12853e-186	-0.804775	0.295	0.9	1.09996e-181	RPS4Y1	CD8.c05_Normal	CD8.c05
1.73914e-12	0.418047	0.247	0.088	4.63359e-08	GZMA	CD8.c06_LM	CD8.c06
4.39702e-15	0.39325	0.388	0.179	1.1715e-10	CISH	CD8.c06_LM	CD8.c06
1.44984e-13	0.342879	0.412	0.197	3.8628e-09	BCL2	CD8.c06_LM	CD8.c06
1.49153e-16	0.338379	0.679	0.548	3.97387e-12	GNAS	CD8.c06_LM	CD8.c06
1.23336e-12	0.318539	0.236	0.072	3.28605e-08	S100A8	CD8.c06_LM	CD8.c06
1.93412e-08	0.304083	0.13	0.034	0.000515306	GZMH	CD8.c06_LM	CD8.c06
1.76173e-09	0.29474	0.256	0.114	4.69377e-05	S100A9	CD8.c06_LM	CD8.c06
3.84834e-07	0.279334	0.464	0.335	0.0102531	HIST1H1E	CD8.c06_LM	CD8.c06
1.04688e-09	0.269357	0.636	0.474	2.78919e-05	PIM1	CD8.c06_LM	CD8.c06
2.00631e-16	0.264189	0.139	0.004	5.34541e-12	HBB	CD8.c06_LM	CD8.c06
1.04185e-07	0.263128	0.243	0.116	0.0027758	LGALS1	CD8.c06_LM	CD8.c06
2.98443e-08	0.256042	0.375	0.225	0.000795142	MT2A	CD8.c06_LM	CD8.c06
3.85636e-08	0.252231	0.43	0.277	0.00102745	CD69	CD8.c06_LM	CD8.c06
7.04884e-08	-0.251124	0.579	0.755	0.00187802	ZNF683	CD8.c06_Normal	CD8.c06
1.75298e-10	-0.252511	0.098	0.247	4.67047e-06	TMEM204	CD8.c06_Normal	CD8.c06
3.0614e-15	-0.270541	0.631	0.781	8.15648e-11	PRMT2	CD8.c06_Normal	CD8.c06
3.13831e-23	-0.276707	0.928	0.976	8.3614e-19	RPS26	CD8.c06_Normal	CD8.c06
1.65406e-14	-0.292377	0.011	0.145	4.4069e-10	HLA-G	CD8.c06_Normal	CD8.c06
9.79224e-11	-0.306589	0.419	0.62	2.60895e-06	IFNG-AS1	CD8.c06_Normal	CD8.c06
1.07367e-14	-0.350285	0.38	0.578	2.86057e-10	PDE3B	CD8.c06_Normal	CD8.c06
9.09067e-40	-0.409102	0.714	0.918	2.42203e-35	RPS20	CD8.c06_Normal	CD8.c06
1.17493e-25	-0.412421	0.015	0.247	3.13037e-21	IGLV2-14	CD8.c06_Normal	CD8.c06
6.35953e-73	-0.927009	0.28	0.948	1.69437e-68	RPS4Y1	CD8.c06_Normal	CD8.c06
