# Supplementary material for: Multidimensional single-cell analysis reveals immune dysfunction and inflammatory response in lymphatic malformations
Source: Protein Cell. 2025 Nov 22;17(4):320–38. doi: 10.1093/procel/pwaf103 (PMC13107555; doi:10.1093/procel/pwaf103)
Supplement: pwaf103_Supplementary_Data [file pwaf103_supplementary_data.zip › Table S6.xlsx]

## Sheet: Table S6
Table S6. Significant LR interactions
source	target	ligand	receptor
NK CD56highCD16low	CD14+ Monocytes	CCL5	CCR1
NK CD56lowCD16high	CD14+ Monocytes	CCL5	CCR1
NK CD56highCD16low	CD14+CD16+ Monocytes	CCL5	CCR1
NK CD56lowCD16high	CD14+CD16+ Monocytes	CCL5	CCR1
NK CD56highCD16low	CD4.c03(CCR6+Tm)	CLEC2B	KLRB1
NK CD56lowCD16high	CD4.c03(CCR6+Tm)	CLEC2B	KLRB1
CD14+CD16+ Monocytes	CD4.c03(CCR6+Tm)	CLEC2B	KLRB1
CD16+ Monocytes	CD4.c03(CCR6+Tm)	CLEC2B	KLRB1
Dendritic cells	CD4.c03(CCR6+Tm)	CLEC2B	KLRB1
NK CD56highCD16low	CD4.c04(GZMA+Tem)	CLEC2B	KLRB1
NK CD56lowCD16high	CD4.c04(GZMA+Tem)	CLEC2B	KLRB1
CD14+CD16+ Monocytes	CD4.c04(GZMA+Tem)	CLEC2B	KLRB1
CD16+ Monocytes	CD4.c04(GZMA+Tem)	CLEC2B	KLRB1
Dendritic cells	CD4.c04(GZMA+Tem)	CLEC2B	KLRB1
NK CD56highCD16low	CD8.c05(GZMB+Tem)	CLEC2B	KLRB1
NK CD56lowCD16high	CD8.c05(GZMB+Tem)	CLEC2B	KLRB1
CD14+CD16+ Monocytes	CD8.c05(GZMB+Tem)	CLEC2B	KLRB1
CD16+ Monocytes	CD8.c05(GZMB+Tem)	CLEC2B	KLRB1
Dendritic cells	CD8.c05(GZMB+Tem)	CLEC2B	KLRB1
NK CD56highCD16low	MAIT	CLEC2B	KLRB1
NK CD56lowCD16high	MAIT	CLEC2B	KLRB1
CD14+CD16+ Monocytes	MAIT	CLEC2B	KLRB1
CD16+ Monocytes	MAIT	CLEC2B	KLRB1
Dendritic cells	MAIT	CLEC2B	KLRB1
NK CD56highCD16low	Gamma delta T cells	CLEC2B	KLRB1
NK CD56lowCD16high	Gamma delta T cells	CLEC2B	KLRB1
CD14+CD16+ Monocytes	Gamma delta T cells	CLEC2B	KLRB1
CD16+ Monocytes	Gamma delta T cells	CLEC2B	KLRB1
Dendritic cells	Gamma delta T cells	CLEC2B	KLRB1
NK CD56highCD16low	NK CD56highCD16low	CLEC2B	KLRB1
NK CD56lowCD16high	NK CD56highCD16low	CLEC2B	KLRB1
CD14+CD16+ Monocytes	NK CD56highCD16low	CLEC2B	KLRB1
CD16+ Monocytes	NK CD56highCD16low	CLEC2B	KLRB1
Dendritic cells	NK CD56highCD16low	CLEC2B	KLRB1
NK CD56highCD16low	NK CD56lowCD16high	CLEC2B	KLRB1
NK CD56lowCD16high	NK CD56lowCD16high	CLEC2B	KLRB1
CD14+CD16+ Monocytes	NK CD56lowCD16high	CLEC2B	KLRB1
CD16+ Monocytes	NK CD56lowCD16high	CLEC2B	KLRB1
Dendritic cells	NK CD56lowCD16high	CLEC2B	KLRB1
NK CD56highCD16low	CD4.c03(CCR6+Tm)	CD69	KLRB1
NK CD56lowCD16high	CD4.c03(CCR6+Tm)	CD69	KLRB1
NK CD56highCD16low	CD4.c04(GZMA+Tem)	CD69	KLRB1
NK CD56lowCD16high	CD4.c04(GZMA+Tem)	CD69	KLRB1
NK CD56highCD16low	CD8.c05(GZMB+Tem)	CD69	KLRB1
NK CD56lowCD16high	CD8.c05(GZMB+Tem)	CD69	KLRB1
NK CD56highCD16low	MAIT	CD69	KLRB1
NK CD56lowCD16high	MAIT	CD69	KLRB1
NK CD56highCD16low	Gamma delta T cells	CD69	KLRB1
NK CD56lowCD16high	Gamma delta T cells	CD69	KLRB1
NK CD56highCD16low	NK CD56highCD16low	CD69	KLRB1
NK CD56lowCD16high	NK CD56highCD16low	CD69	KLRB1
NK CD56highCD16low	NK CD56lowCD16high	CD69	KLRB1
NK CD56lowCD16high	NK CD56lowCD16high	CD69	KLRB1
NK CD56highCD16low	CD4.c03(CCR6+Tm)	CLEC2D	KLRB1
NK CD56lowCD16high	CD4.c03(CCR6+Tm)	CLEC2D	KLRB1
NK CD56highCD16low	CD4.c04(GZMA+Tem)	CLEC2D	KLRB1
NK CD56lowCD16high	CD4.c04(GZMA+Tem)	CLEC2D	KLRB1
NK CD56highCD16low	CD8.c05(GZMB+Tem)	CLEC2D	KLRB1
NK CD56lowCD16high	CD8.c05(GZMB+Tem)	CLEC2D	KLRB1
NK CD56highCD16low	MAIT	CLEC2D	KLRB1
NK CD56lowCD16high	MAIT	CLEC2D	KLRB1
NK CD56highCD16low	Gamma delta T cells	CLEC2D	KLRB1
NK CD56lowCD16high	Gamma delta T cells	CLEC2D	KLRB1
NK CD56highCD16low	NK CD56highCD16low	CLEC2D	KLRB1
NK CD56lowCD16high	NK CD56highCD16low	CLEC2D	KLRB1
NK CD56highCD16low	NK CD56lowCD16high	CLEC2D	KLRB1
NK CD56lowCD16high	NK CD56lowCD16high	CLEC2D	KLRB1
CD14+CD16+ Monocytes	MAIT	CXCL16	CXCR6
CD16+ Monocytes	MAIT	CXCL16	CXCR6
Dendritic cells	MAIT	CXCL16	CXCR6
CD14+CD16+ Monocytes	Gamma delta T cells	CXCL16	CXCR6
CD16+ Monocytes	Gamma delta T cells	CXCL16	CXCR6
Dendritic cells	Gamma delta T cells	CXCL16	CXCR6
Dendritic cells	CD4.c03(CCR6+Tm)	ICAM1	ITGB2
Dendritic cells	CD4.c04(GZMA+Tem)	ICAM1	ITGB2
Dendritic cells	CD4.c05(CD74+Th)	ICAM1	ITGB2
Dendritic cells	CD4.c07(MKI67+Tprolife)	ICAM1	ITGB2
Dendritic cells	CD8.c02(RTKN2+Tm)	ICAM1	ITGB2
Dendritic cells	CD8.c03(GZMK+Tm)	ICAM1	ITGB2
Dendritic cells	CD8.c04(GZMB-Tem)	ICAM1	ITGB2
Dendritic cells	CD8.c05(GZMB+Tem)	ICAM1	ITGB2
Dendritic cells	CD8.c06(ZNF683+Tex)	ICAM1	ITGB2
Dendritic cells	MAIT	ICAM1	ITGB2
Dendritic cells	Gamma delta T cells	ICAM1	ITGB2
Dendritic cells	NK CD56highCD16low	ICAM1	ITGB2
Dendritic cells	NK CD56lowCD16high	ICAM1	ITGB2
Dendritic cells	CD14+ Monocytes	ICAM1	ITGB2
Dendritic cells	CD14+CD16+ Monocytes	ICAM1	ITGB2
Dendritic cells	CD16+ Monocytes	ICAM1	ITGB2
Dendritic cells	NK CD56highCD16low	ICAM1	ITGB2
Dendritic cells	NK CD56lowCD16high	ICAM1	ITGB2
Dendritic cells	CD14+ Monocytes	ICAM1	ITGB2
Dendritic cells	CD14+CD16+ Monocytes	ICAM1	ITGB2
Dendritic cells	Activated B cells	ICAM1	ITGB2
Dendritic cells	NK CD56highCD16low	ICAM1	ITGB2
Dendritic cells	CD14+ Monocytes	ICAM1	ITGB2
Dendritic cells	CD14+CD16+ Monocytes	ICAM1	ITGB2
Dendritic cells	CD16+ Monocytes	ICAM1	ITGB2
Dendritic cells	Dendritic cells	ICAM1	ITGB2
Dendritic cells	CD4.c03(CCR6+Tm)	ICAM1	ITGAL
Dendritic cells	CD4.c04(GZMA+Tem)	ICAM1	ITGAL
Dendritic cells	CD4.c05(CD74+Th)	ICAM1	ITGAL
Dendritic cells	CD4.c07(MKI67+Tprolife)	ICAM1	ITGAL
Dendritic cells	CD8.c02(RTKN2+Tm)	ICAM1	ITGAL
Dendritic cells	CD8.c03(GZMK+Tm)	ICAM1	ITGAL
Dendritic cells	CD8.c04(GZMB-Tem)	ICAM1	ITGAL
Dendritic cells	CD8.c05(GZMB+Tem)	ICAM1	ITGAL
Dendritic cells	CD8.c06(ZNF683+Tex)	ICAM1	ITGAL
Dendritic cells	MAIT	ICAM1	ITGAL
Dendritic cells	Gamma delta T cells	ICAM1	ITGAL
Dendritic cells	NK CD56highCD16low	ICAM1	ITGAL
Dendritic cells	NK CD56lowCD16high	ICAM1	ITGAL
Dendritic cells	CD14+ Monocytes	ICAM1	ITGAL
Dendritic cells	CD14+CD16+ Monocytes	ICAM1	ITGAL
Dendritic cells	CD16+ Monocytes	ICAM1	ITGAL
Dendritic cells	CD4.c01(SELL+Tn)	ICAM1	SPN
Dendritic cells	CD4.c02(ISG+Tn)	ICAM1	SPN
Dendritic cells	CD4.c03(CCR6+Tm)	ICAM1	SPN
Dendritic cells	CD4.c04(GZMA+Tem)	ICAM1	SPN
Dendritic cells	CD4.c06(FOXP3+Treg)	ICAM1	SPN
Dendritic cells	CD4.c07(MKI67+Tprolife)	ICAM1	SPN
Dendritic cells	CD8.c01(CCR7+Tn)	ICAM1	SPN
Dendritic cells	CD8.c02(RTKN2+Tm)	ICAM1	SPN
Dendritic cells	CD8.c03(GZMK+Tm)	ICAM1	SPN
Dendritic cells	CD8.c04(GZMB-Tem)	ICAM1	SPN
Dendritic cells	CD8.c05(GZMB+Tem)	ICAM1	SPN
Dendritic cells	CD8.c06(ZNF683+Tex)	ICAM1	SPN
Dendritic cells	MAIT	ICAM1	SPN
Dendritic cells	Gamma delta T cells	ICAM1	SPN
Dendritic cells	NK CD56highCD16low	ICAM1	SPN
Dendritic cells	NK CD56lowCD16high	ICAM1	SPN
Dendritic cells	CD14+CD16+ Monocytes	ICAM1	SPN
Dendritic cells	CD16+ Monocytes	ICAM1	SPN
Dendritic cells	Dendritic cells	ICAM1	SPN
NK CD56lowCD16high	CD4.c03(CCR6+Tm)	ICAM2	ITGB2
CD16+ Monocytes	CD4.c03(CCR6+Tm)	ICAM2	ITGB2
NK CD56highCD16low	CD4.c04(GZMA+Tem)	ICAM2	ITGB2
NK CD56lowCD16high	CD4.c04(GZMA+Tem)	ICAM2	ITGB2
CD16+ Monocytes	CD4.c04(GZMA+Tem)	ICAM2	ITGB2
CD16+ Monocytes	CD4.c05(CD74+Th)	ICAM2	ITGB2
NK CD56lowCD16high	CD4.c07(MKI67+Tprolife)	ICAM2	ITGB2
CD16+ Monocytes	CD4.c07(MKI67+Tprolife)	ICAM2	ITGB2
NK CD56lowCD16high	CD8.c02(RTKN2+Tm)	ICAM2	ITGB2
CD16+ Monocytes	CD8.c02(RTKN2+Tm)	ICAM2	ITGB2
NK CD56highCD16low	CD8.c03(GZMK+Tm)	ICAM2	ITGB2
NK CD56lowCD16high	CD8.c03(GZMK+Tm)	ICAM2	ITGB2
CD16+ Monocytes	CD8.c03(GZMK+Tm)	ICAM2	ITGB2
NK CD56highCD16low	CD8.c04(GZMB-Tem)	ICAM2	ITGB2
NK CD56lowCD16high	CD8.c04(GZMB-Tem)	ICAM2	ITGB2
CD16+ Monocytes	CD8.c04(GZMB-Tem)	ICAM2	ITGB2
NK CD56highCD16low	CD8.c05(GZMB+Tem)	ICAM2	ITGB2
NK CD56lowCD16high	CD8.c05(GZMB+Tem)	ICAM2	ITGB2
CD14+CD16+ Monocytes	CD8.c05(GZMB+Tem)	ICAM2	ITGB2
CD16+ Monocytes	CD8.c05(GZMB+Tem)	ICAM2	ITGB2
Dendritic cells	CD8.c05(GZMB+Tem)	ICAM2	ITGB2
NK CD56highCD16low	CD8.c06(ZNF683+Tex)	ICAM2	ITGB2
NK CD56lowCD16high	CD8.c06(ZNF683+Tex)	ICAM2	ITGB2
CD16+ Monocytes	CD8.c06(ZNF683+Tex)	ICAM2	ITGB2
NK CD56highCD16low	MAIT	ICAM2	ITGB2
NK CD56lowCD16high	MAIT	ICAM2	ITGB2
CD16+ Monocytes	MAIT	ICAM2	ITGB2
NK CD56highCD16low	Gamma delta T cells	ICAM2	ITGB2
NK CD56lowCD16high	Gamma delta T cells	ICAM2	ITGB2
CD16+ Monocytes	Gamma delta T cells	ICAM2	ITGB2
NK CD56highCD16low	NK CD56highCD16low	ICAM2	ITGB2
NK CD56lowCD16high	NK CD56highCD16low	ICAM2	ITGB2
CD16+ Monocytes	NK CD56highCD16low	ICAM2	ITGB2
NK CD56highCD16low	NK CD56lowCD16high	ICAM2	ITGB2
NK CD56lowCD16high	NK CD56lowCD16high	ICAM2	ITGB2
CD14+CD16+ Monocytes	NK CD56lowCD16high	ICAM2	ITGB2
CD16+ Monocytes	NK CD56lowCD16high	ICAM2	ITGB2
Dendritic cells	NK CD56lowCD16high	ICAM2	ITGB2
NK CD56highCD16low	CD14+ Monocytes	ICAM2	ITGB2
NK CD56lowCD16high	CD14+ Monocytes	ICAM2	ITGB2
CD16+ Monocytes	CD14+ Monocytes	ICAM2	ITGB2
NK CD56highCD16low	CD14+CD16+ Monocytes	ICAM2	ITGB2
NK CD56lowCD16high	CD14+CD16+ Monocytes	ICAM2	ITGB2
CD16+ Monocytes	CD14+CD16+ Monocytes	ICAM2	ITGB2
NK CD56highCD16low	CD16+ Monocytes	ICAM2	ITGB2
NK CD56lowCD16high	CD16+ Monocytes	ICAM2	ITGB2
CD14+CD16+ Monocytes	CD16+ Monocytes	ICAM2	ITGB2
CD16+ Monocytes	CD16+ Monocytes	ICAM2	ITGB2
Dendritic cells	CD16+ Monocytes	ICAM2	ITGB2
NK CD56highCD16low	NK CD56highCD16low	ICAM2	ITGB2
NK CD56lowCD16high	NK CD56highCD16low	ICAM2	ITGB2
CD14+CD16+ Monocytes	NK CD56highCD16low	ICAM2	ITGB2
CD16+ Monocytes	NK CD56highCD16low	ICAM2	ITGB2
Dendritic cells	NK CD56highCD16low	ICAM2	ITGB2
NK CD56highCD16low	NK CD56lowCD16high	ICAM2	ITGB2
NK CD56lowCD16high	NK CD56lowCD16high	ICAM2	ITGB2
CD14+CD16+ Monocytes	NK CD56lowCD16high	ICAM2	ITGB2
CD16+ Monocytes	NK CD56lowCD16high	ICAM2	ITGB2
Dendritic cells	NK CD56lowCD16high	ICAM2	ITGB2
NK CD56highCD16low	CD14+ Monocytes	ICAM2	ITGB2
NK CD56lowCD16high	CD14+ Monocytes	ICAM2	ITGB2
CD14+CD16+ Monocytes	CD14+ Monocytes	ICAM2	ITGB2
CD16+ Monocytes	CD14+ Monocytes	ICAM2	ITGB2
Dendritic cells	CD14+ Monocytes	ICAM2	ITGB2
NK CD56highCD16low	CD14+CD16+ Monocytes	ICAM2	ITGB2
NK CD56lowCD16high	CD14+CD16+ Monocytes	ICAM2	ITGB2
CD14+CD16+ Monocytes	CD14+CD16+ Monocytes	ICAM2	ITGB2
CD16+ Monocytes	CD14+CD16+ Monocytes	ICAM2	ITGB2
Dendritic cells	CD14+CD16+ Monocytes	ICAM2	ITGB2
NK CD56highCD16low	Pro B cells	MIF	CD44
NK CD56lowCD16high	Pro B cells	MIF	CD44
CD14+CD16+ Monocytes	Pro B cells	MIF	CD44
Dendritic cells	Pro B cells	MIF	CD44
NK CD56highCD16low	Memory B cells	MIF	CD44
NK CD56lowCD16high	Memory B cells	MIF	CD44
CD14+CD16+ Monocytes	Memory B cells	MIF	CD44
Dendritic cells	Memory B cells	MIF	CD44
NK CD56highCD16low	CD4.c03(CCR6+Tm)	MIF	CD44
NK CD56highCD16low	CD4.c04(GZMA+Tem)	MIF	CD44
NK CD56highCD16low	CD4.c05(CD74+Th)	MIF	CD44
NK CD56highCD16low	CD4.c06(FOXP3+Treg)	MIF	CD44
NK CD56highCD16low	CD4.c07(MKI67+Tprolife)	MIF	CD44
NK CD56lowCD16high	CD4.c07(MKI67+Tprolife)	MIF	CD44
CD14+CD16+ Monocytes	CD4.c07(MKI67+Tprolife)	MIF	CD44
Dendritic cells	CD4.c07(MKI67+Tprolife)	MIF	CD44
NK CD56highCD16low	CD8.c03(GZMK+Tm)	MIF	CD44
NK CD56lowCD16high	CD8.c03(GZMK+Tm)	MIF	CD44
CD14+CD16+ Monocytes	CD8.c03(GZMK+Tm)	MIF	CD44
Dendritic cells	CD8.c03(GZMK+Tm)	MIF	CD44
NK CD56highCD16low	CD8.c04(GZMB-Tem)	MIF	CD44
NK CD56lowCD16high	CD8.c04(GZMB-Tem)	MIF	CD44
Dendritic cells	CD8.c04(GZMB-Tem)	MIF	CD44
NK CD56highCD16low	CD8.c05(GZMB+Tem)	MIF	CD44
NK CD56highCD16low	MAIT	MIF	CD44
NK CD56highCD16low	Gamma delta T cells	MIF	CD44
NK CD56lowCD16high	Gamma delta T cells	MIF	CD44
NK CD56highCD16low	NK CD56highCD16low	MIF	CD44
NK CD56lowCD16high	NK CD56highCD16low	MIF	CD44
CD14+CD16+ Monocytes	NK CD56highCD16low	MIF	CD44
Dendritic cells	NK CD56highCD16low	MIF	CD44
NK CD56highCD16low	CD14+ Monocytes	MIF	CD44
NK CD56lowCD16high	CD14+ Monocytes	MIF	CD44
CD14+CD16+ Monocytes	CD14+ Monocytes	MIF	CD44
Dendritic cells	CD14+ Monocytes	MIF	CD44
NK CD56highCD16low	CD14+CD16+ Monocytes	MIF	CD44
NK CD56lowCD16high	CD14+CD16+ Monocytes	MIF	CD44
CD14+ Monocytes	CD14+CD16+ Monocytes	MIF	CD44
CD14+CD16+ Monocytes	CD14+CD16+ Monocytes	MIF	CD44
Dendritic cells	CD14+CD16+ Monocytes	MIF	CD44
NK CD56highCD16low	CD16+ Monocytes	MIF	CD44
NK CD56lowCD16high	CD16+ Monocytes	MIF	CD44
CD14+CD16+ Monocytes	CD16+ Monocytes	MIF	CD44
Dendritic cells	CD16+ Monocytes	MIF	CD44
NK CD56highCD16low	Dendritic cells	MIF	CD44
NK CD56lowCD16high	Dendritic cells	MIF	CD44
CD14+CD16+ Monocytes	Dendritic cells	MIF	CD44
Dendritic cells	Dendritic cells	MIF	CD44
NK CD56highCD16low	Naive B cells	MIF	CXCR4
NK CD56lowCD16high	Naive B cells	MIF	CXCR4
CD14+ Monocytes	Naive B cells	MIF	CXCR4
CD14+CD16+ Monocytes	Naive B cells	MIF	CXCR4
CD16+ Monocytes	Naive B cells	MIF	CXCR4
Dendritic cells	Naive B cells	MIF	CXCR4
NK CD56highCD16low	Memory B cells	MIF	CXCR4
NK CD56lowCD16high	Memory B cells	MIF	CXCR4
CD14+ Monocytes	Memory B cells	MIF	CXCR4
CD14+CD16+ Monocytes	Memory B cells	MIF	CXCR4
Dendritic cells	Memory B cells	MIF	CXCR4
NK CD56highCD16low	CD4.c04(GZMA+Tem)	MIF	CXCR4
NK CD56lowCD16high	CD4.c04(GZMA+Tem)	MIF	CXCR4
NK CD56highCD16low	CD4.c06(FOXP3+Treg)	MIF	CXCR4
NK CD56highCD16low	CD8.c03(GZMK+Tm)	MIF	CXCR4
NK CD56lowCD16high	CD8.c03(GZMK+Tm)	MIF	CXCR4
CD14+CD16+ Monocytes	CD8.c03(GZMK+Tm)	MIF	CXCR4
Dendritic cells	CD8.c03(GZMK+Tm)	MIF	CXCR4
NK CD56highCD16low	CD8.c04(GZMB-Tem)	MIF	CXCR4
NK CD56lowCD16high	CD8.c04(GZMB-Tem)	MIF	CXCR4
CD14+CD16+ Monocytes	CD8.c04(GZMB-Tem)	MIF	CXCR4
Dendritic cells	CD8.c04(GZMB-Tem)	MIF	CXCR4
NK CD56highCD16low	CD8.c05(GZMB+Tem)	MIF	CXCR4
NK CD56highCD16low	CD8.c06(ZNF683+Tex)	MIF	CXCR4
NK CD56highCD16low	MAIT	MIF	CXCR4
NK CD56lowCD16high	MAIT	MIF	CXCR4
CD14+CD16+ Monocytes	MAIT	MIF	CXCR4
Dendritic cells	MAIT	MIF	CXCR4
NK CD56highCD16low	Gamma delta T cells	MIF	CXCR4
NK CD56lowCD16high	Gamma delta T cells	MIF	CXCR4
CD14+CD16+ Monocytes	Gamma delta T cells	MIF	CXCR4
Dendritic cells	Gamma delta T cells	MIF	CXCR4
CD14+ Monocytes	Memory B cells	TNFSF13B	TNFRSF13B
CD14+CD16+ Monocytes	Memory B cells	TNFSF13B	TNFRSF13B
CD16+ Monocytes	Memory B cells	TNFSF13B	TNFRSF13B
Dendritic cells	Memory B cells	TNFSF13B	TNFRSF13B
CD14+ Monocytes	Activated B cells	TNFSF13B	TNFRSF13B
CD14+CD16+ Monocytes	Activated B cells	TNFSF13B	TNFRSF13B
CD16+ Monocytes	Activated B cells	TNFSF13B	TNFRSF13B
Dendritic cells	Activated B cells	TNFSF13B	TNFRSF13B
CD14+ Monocytes	Pro B cells	TNFSF13B	TNFRSF13C
CD14+CD16+ Monocytes	Pro B cells	TNFSF13B	TNFRSF13C
CD16+ Monocytes	Pro B cells	TNFSF13B	TNFRSF13C
Dendritic cells	Pro B cells	TNFSF13B	TNFRSF13C
CD14+ Monocytes	Naive B cells	TNFSF13B	TNFRSF13C
CD14+CD16+ Monocytes	Naive B cells	TNFSF13B	TNFRSF13C
CD16+ Monocytes	Naive B cells	TNFSF13B	TNFRSF13C
Dendritic cells	Naive B cells	TNFSF13B	TNFRSF13C
CD14+ Monocytes	Memory B cells	TNFSF13B	TNFRSF13C
CD14+CD16+ Monocytes	Memory B cells	TNFSF13B	TNFRSF13C
CD16+ Monocytes	Memory B cells	TNFSF13B	TNFRSF13C
Dendritic cells	Memory B cells	TNFSF13B	TNFRSF13C
CD14+ Monocytes	Activated B cells	TNFSF13B	TNFRSF13C
CD14+CD16+ Monocytes	Activated B cells	TNFSF13B	TNFRSF13C
CD16+ Monocytes	Activated B cells	TNFSF13B	TNFRSF13C
Dendritic cells	Activated B cells	TNFSF13B	TNFRSF13C
