# Supplementary material for: Multidimensional single-cell analysis reveals immune dysfunction and inflammatory response in lymphatic malformations
Source: Protein Cell. 2025 Nov 22;17(4):320–38. doi: 10.1093/procel/pwaf103 (PMC13107555; doi:10.1093/procel/pwaf103)
Supplement: pwaf103_Supplementary_Data [file pwaf103_supplementary_data.zip › Table S7.xlsx]

## Sheet: Table S7
Table S7. Genes associated with vascular and immune system diseases
Diseases of the immune system			Vascular diseases
Disease name	Gene		Disease name	Gene
Lupus Erythematosus	CD36		Takayasu Arteritis	S100A8
Lupus Erythematosus	CD14		Takayasu Arteritis	EGR1
Lupus Erythematosus	MRC1		Pulmonary Hypertension	NAMPT
Lupus Erythematosus	FOS		Pulmonary Hypertension	EGR1
Lupus Erythematosus	TSC22D3		Atherosclerosis	S100A8
Lupus Erythematosus	JUNB		Atherosclerosis	CD14
Lupus Erythematosus	FOSB		Atherosclerosis	JUNB
Arthritis, Psoriatic	CD14		Atherosclerosis	EGR1
Arthritis, Psoriatic	FOS		Atherosclerosis	NFKBIA
Arthritis, Psoriatic	CD36		Atherosclerosis	MTSS1
Arthritis, Psoriatic	AREG		Atherosclerosis	ACSL1
Arthritis, Psoriatic	S100A8		Atherosclerosis	CD163
Arthritis, Psoriatic	NFKBIA		Atherosclerosis	CD36
Neuromyelitis Optica	CD163		Atherosclerosis	NAMPT
Polymyositis	CD163		Atherosclerosis	FOS
Multiple Sclerosis	CD14		Atherosclerosis	MRC1
Multiple Sclerosis	FOS		Atherosclerosis	ZFP36
Multiple Sclerosis	MT2A		Atherosclerosis	FOSB
Multiple Sclerosis	FCGR1A		Atherosclerosis	VCAN
Multiple Sclerosis	CD163		Atherosclerosis	MT2A
Multiple Sclerosis	SLC11A1		Atherosclerosis	CD14
Multiple Sclerosis	S100A8		Cerebrovascular accident	ZFP36
Multiple Sclerosis	NFKBIA		Cerebrovascular accident	S100A8
Multiple Sclerosis	HBB		Cerebrovascular accident	ADAMTS2
Multiple Sclerosis	EGR1		Cerebrovascular accident	AREG
Multiple Sclerosis	SLC25A37		Cerebrovascular accident	VCAN
Multiple Sclerosis	DDIT4		Cerebrovascular accident	PPP1R15A
Myasthenia Gravis	S100A8		Cerebrovascular accident	MT2A
Myasthenia Gravis	PPP1R15A		Cerebrovascular accident	EGR1
Myasthenia Gravis	JUNB		Cerebrovascular accident	MRC1
Myasthenia Gravis	FOS		Cerebrovascular accident	CD14
Myasthenia Gravis	FOSB		Cerebrovascular accident	BCL2A1
Myasthenia Gravis	SLC25A37		Cerebrovascular accident	NAMPT
Crohn Disease	CD14		Cerebrovascular accident	CD36
Crohn Disease	SLC11A1		Cerebrovascular accident	AQP9
Crohn Disease	CD163		Cerebrovascular accident	FCGR1A
Crohn Disease	MT2A		Cerebrovascular accident	HBB
Crohn Disease	FCGR1A
Crohn Disease	FOS
Crohn Disease	JUNB
Crohn Disease	FOSB
Crohn Disease	EGR1
Crohn Disease	NFKBIA
Rheumatoid Arthritis	EGR1
Rheumatoid Arthritis	KLF6
Rheumatoid Arthritis	FOSB
Rheumatoid Arthritis	DDIT4
Rheumatoid Arthritis	AQP9
Rheumatoid Arthritis	S100A8
Rheumatoid Arthritis	MRC1
Rheumatoid Arthritis	PPP1R15A
Rheumatoid Arthritis	AREG
Rheumatoid Arthritis	NFKBIA
Rheumatoid Arthritis	CD163
Rheumatoid Arthritis	NAMPT
Rheumatoid Arthritis	ZFP36
Rheumatoid Arthritis	DUSP2
Rheumatoid Arthritis	SLC11A1
Rheumatoid Arthritis	CD14
Rheumatoid Arthritis	FOS
Rheumatoid Arthritis	TSC22D3
Rheumatoid Arthritis	CD36
Rheumatoid Arthritis	G0S2
Rheumatoid Arthritis	BCL2A1
