# Supplementary material for: Multidimensional single-cell analysis reveals immune dysfunction and inflammatory response in lymphatic malformations
Source: Protein Cell. 2025 Nov 22;17(4):320–38. doi: 10.1093/procel/pwaf103 (PMC13107555; doi:10.1093/procel/pwaf103)
Supplement: pwaf103_Supplementary_Data [file pwaf103_supplementary_data.zip › Table S8.xlsx]

## Sheet: Table S8
Table S8. List of genes in the SMEP and associated FDA-approved drugs
gene	drug	regulatory approval	indication	interaction score
S100A8	METHOTREXATE	Approved	DMARD	0.94916
NFKBIA	USTEKINUMAB	Approved	Antipsoriatic Agents,DMARD,antiinflammatory agent	0.435032
NFKBIA	INFLIXIMAB	Approved	DMARD,antiinflammatory agent	0.280666
NFKBIA	CHEMBL:CHEMBL256967	Not Approved		4.35032
NFKBIA	DEMETHYLWEDELOLACTONE	Not Approved		1.74013
NFKBIA	GAMBOGIC ACID	Not Approved		0.966737
NFKBIA	ADALIMUMAB	Approved	DMARD,antiinflammatory agent	0.263656
NFKBIA	DIOSCIN	Not Approved		2.90021
NFKBIA	ETANERCEPT	Approved	DMARD,antiinflammatory agent	0.33464
NFKBIA	CHEMBL:CHEMBL401565	Not Approved		4.35032
NFKBIA	PEPEROMIN E	Not Approved		4.35032
NFKBIA	CHEMBL:CHEMBL1940084	Not Approved		4.35032
NFKBIA	WEDELOLACTONE	Not Approved		0.790967
NAMPT	GMX1777	Not Approved	antineoplastic agent	20.8815
NAMPT	TEGLARINAD CHLORIDE	Not Approved		10.4408
NAMPT	CHS-828	Not Approved		10.4408
NAMPT	DAPORINAD	Not Approved		20.8815
NAMPT	NITRIC OXIDE	Approved	antiinflammatory agent	2.08815
MT2A	ACETAMINOPHEN	Approved	analgesic	1.00392
MT2A	DEHYDRATED ALCOHOL	Approved		0.660808
JUNB	INSULIN, REGULAR, HUMAN	Approved	for treatment of diabetic foot ulcers,antidiabetic	0.656652
JUNB	DEXAMETHASONE	Approved	for treatment of Meniere's disease,glucocorticoid,antiinflammatory agent	0.409442
JUNB	RECOMBINANT CYTOKINE	Not Approved		1.33856
HBB	BETIBEGLOGENE AUTOTEMCEL	Approved		1.80013
HBB	VOXELOTOR	Approved		0.900065
HBB	TOPOTECAN HYDROCHLORIDE	Approved	antineoplastic agent	0.0750055
HBB	THIOINOSINE	Not Approved		0.300022
HBB	8-AZAGUANINE	Not Approved		0.300022
HBB	FLUOROURACIL	Approved		0.0155184
HBB	CRIZANLIZUMAB	Approved	for treatment of sickle-cell disease	1.80013
HBB	CHEMBL:CHEMBL458765	Not Approved		0.600044
HBB	VITAMIN K3	Approved	for reducing EGFR-inhibitor-induced dermatological side effects	0.0620735
HBB	PHENAZOPYRIDINE HYDROCHLORIDE	Approved		0.112508
HBB	5-FLUOROURIDINE	Not Approved		0.360026
HBB	ELLIPTECINE	Not Approved		0.0562541
HBB	MERCAPTOPURINE	Approved	Antineoplastic Agents	0.0400029
HBB	CAMPTOTHECIN	Approved	antineoplastic agent	0.0514323
HBB	NEBULARINE	Not Approved		0.900065
HBB	HYDROXYCAMPTOTHECIN	Not Approved		0.600044
HBB	LUSPATERCEPT	Approved		0.450033
HBB	AES-103	Not Approved	for treatment of sickle-cell disease	1.80013
HBB	EFAPROXIRAL	Not Approved		0.600044
HBB	ELLAGIC ACID	Not Approved		0.0642904
HBB	MERCURIC CHLORIDE	Not Approved		0.0900065
HBB	CHEMBL:CHEMBL515505	Not Approved		0.0782666
HBB	PHENYLMERCURIC ACETATE	Not Approved		0.0900065
HBB	QUINACRINE DIHYDROCHLORIDE	Not Approved		0.150011
HBB	THIOGUANINE	Approved		0.0545494
HBB	CHEMBL:CHEMBL374632	Not Approved		0.163648
HBB	(3Z)-N,N-DIMETHYL-2-OXO-3-(4,5,6,7-TETRAHYDRO-1H-INDOL-2-YLMETHYLIDENE)-2,3-DIHYDRO-1H-INDOLE-5-SULFONAMIDE	Not Approved		0.0750055
HBB	AZACITIDINE	Approved	antineoplastic agent	0.0450033
HBB	AZATHIOPRINE	Approved		0.0473719
FOSB	ODANACATIB	Not Approved		17.4013
FOS	MAGNESIUM SULFATE ANHYDROUS	Approved		1.00392
FOS	DEHYDRATED ALCOHOL	Approved		0.0508314
FOS	ANTIBIOTIC	Not Approved		0.236216
FOS	RECOMBINANT INTERLEUKIN-1-BETA	Not Approved		2.00784
FOS	LHVS	Not Approved		0.669279
FOS	VBY-825	Not Approved		0.401568
FOS	PACLITAXEL	Approved	for treatment of peripheral arterial disease (PAD),DMARD,antiinflammatory agent,antineoplastic agent	0.0365062
FOS	URSODIOL	Approved	for prevention of recurrence of colorectal polyps	0.25098
FOS	PILOCARPINE HYDROCHLORIDE	Approved	for treatment of incontinence	0.211351
FOS	THROMBIN	Approved	topical tissue sealant,for treatment of hemophilia B,coagulant	0.16732
FOS	BROMOCRIPTINE	Approved	antidiabetic	0.129538
FOS	NIMODIPINE	Approved	Antihypertensive Agents; Vasodilator Agents	0.211351
FOS	COMPOUND (R)-26 [PMID: 22686657]	Not Approved		1.00392
FOS	PETESICATIB	Not Approved		0.669279
FOS	ODANACATIB	Not Approved		0.669279
FOS	COMPOUND 4D [PMID: 38746883]	Not Approved		1.00392
FOS	SAPONIN	Not Approved		0.803135
FOS	K777	Not Approved		0.50196
FOS	PROTEIN KINASE A INHIBITOR	Not Approved		4.01568
FOS	DAIDZEIN	Not Approved		0.211351
FOS	TETRADECANOYLPHORBOL ACETATE	Not Approved		0.0872973
FOS	RECOMBINANT INTERFERON BETA	Not Approved		2.00784
FOS	PHENOBARBITAL	Approved	Anticonvulsants; Hypnotics and Sedatives	0.105676
FOS	MITOGEN-ACTIVATED PROTEIN KINASE INHIBITOR	Not Approved		0.573668
FOS	IMMUNOTHERAPEUTIC AGENT	Not Approved		0.401568
FOS	BACLOFEN	Approved	for treatment of alcohol dependance	0.401568
FCGR1A	URMC-099	Not Approved		1.16008
FCGR1A	MDX-210	Not Approved		5.22038
FCGR1A	RECOMBINANT INTERFERON	Not Approved		0.535424
FCGR1A	CEP-11981	Not Approved		0.994358
FCGR1A	MDX-447	Not Approved		15.6611
EGR1	BRIVOLIGIDE	Not Approved		26.1019
EGR1	GENIPIN	Not Approved		52.2038
CD36	ABT-510	Not Approved	antineoplastic agent	13.0509
CD163	THERAPEUTIC GLUCOCORTICOID	Not Approved		1.53541
CD163	FLUTICASONE	Approved	for treatment of symptomatic exophthalmos associated with thyroid-related eye disease,bronchodilator,glucocorticoid,antiinflammatory agent	2.74757
CD14	FLUTICASONE	Approved	for treatment of symptomatic exophthalmos associated with thyroid-related eye disease,bronchodilator,glucocorticoid,antiinflammatory agent	0.499558
CD14	VB-201	Not Approved	antipsoriatic agent	1.18645
CD14	SKF89976A	Not Approved		2.3729
CD14	TIAGABINE HYDROCHLORIDE	Approved	Anticonvulsants	1.58193
CD14	IC14	Not Approved	immunosuppressant	14.2374
CD14	NNC-711	Not Approved		4.7458
CD14	(R/S) EF-1500	Not Approved		2.3729
CD14	CI-966	Not Approved		1.58193
CD14	LOVASTATIN	Approved	anticholesterolaemic agent	0.243374
CD14	(R)-EF-1520	Not Approved		2.3729
CD14	(S)-EF-1520	Not Approved		2.3729
BCL2A1	HEME	Not Approved		4.35032
BCL2A1	OBATOCLAX MESYLATE	Not Approved		1.45011
BCL2A1	ZINC PROTOPORPHYRIN IX	Not Approved		8.70063
BCL2A1	PROTOPORPHYRIN IX CONTAINING CO	Not Approved		8.70063
BCL2A1	SR9011	Not Approved		1.74013
BCL2A1	SR9009	Not Approved		2.90021
AREG	CAPECITABINE	Approved		0.409442
AREG	CRIZOTINIB	Approved	antineoplastic agent	0.41763
AREG	PANITUMUMAB	Approved	antineoplastic agent	0.522038
AREG	CETUXIMAB	Approved	antineoplastic agent	0.282183
AREG	IRINOTECAN HYDROCHLORIDE	Approved	antineoplastic agent	0.331453
AQP9	D[D-PHE2]AVP	Not Approved		0.276211
AQP9	[3H]AVP (HUMAN, MOUSE, RAT)	Not Approved		0.207158
AQP9	[PHAA1,D-TYR2,VAL4,ARG6,ARG-NH29]AVP	Not Approved		0.276211
AQP9	THERAPEUTIC HORMONE	Not Approved		0.0376651
AQP9	3-N3-PHPA-LVA	Not Approved		0.828632
AQP9	D(CH2)5[TYR(ME)2,ARG8]VP	Not Approved		0.828632
AQP9	BALOVAPTAN	Not Approved		0.165726
AQP9	THERAPEUTIC ANDROSTANOLONE	Not Approved		0.0872244
AQP9	D(CH2)5[TYR(ME)2,THR4,TYR(3125I)-NH29]OVT	Not Approved		0.414316
AQP9	[PHAA1,D-TYR(ET)2,LYS6,DES-GLY9]AVP	Not Approved		0.276211
AQP9	RELCOVAPTAN	Not Approved		0.0920702
AQP9	SSR126768A	Not Approved		0.414316
AQP9	[PHAA1,D-TYR(ME)2,ARG6,TYR-NH29]AVP	Not Approved		0.276211
AQP9	THERAPEUTIC ANDROGEN	Not Approved		0.0974861
AQP9	D(CH2)5[D-ILE2,ILE4,ALA-NH29]AVP	Not Approved		0.276211
AQP9	D(CH2)5[TYR(ME)2,THR4,PHE(3I,4N3)-NH29]OVT	Not Approved		0.207158
AQP9	[3H]D(CH2)5[TYR(ME)2]AVP	Not Approved		0.828632
AQP9	D(CH2)5[TYR(ME)2,THR4,PHE(3125I,4N3)-NH29]OVT	Not Approved		0.414316
AQP9	SRX246	Not Approved		0.414316
AQP9	D(CH2)5[D-TYR(ET)2,VAL4,TYR-NH29]AVP	Not Approved		0.414316
AQP9	OPC-21268	Not Approved		0.276211
AQP9	MOZAVAPTAN	Approved		0.138105
AQP9	CISPLATIN	Approved		0.0112739
AQP9	D(CH2)5[D-ILE2,ILE4,ALA-NH2]AVP	Not Approved		0.276211
AQP9	SELEPRESSIN	Not Approved		0.414316
AQP9	L023103	Not Approved		0.414316
AQP9	SATAVAPTAN	Not Approved		0.207158
AQP9	YM 471	Not Approved		0.276211
AQP9	LVP	Not Approved		0.276211
AQP9	D(CH2)5[TYR(ME)2,THR4]OVT	Not Approved		0.276211
AQP9	D[D-PAL2]AVP	Not Approved		0.276211
AQP9	[VAL4]AVP	Not Approved		0.276211
AQP9	OH-LVA	Not Approved		0.276211
AQP9	OPC-51803	Not Approved		0.414316
AQP9	F180	Not Approved		0.828632
AQP9	[TBAA1,D-TYR(ET)2,VAL4,LYS6,ARG-NH28,DES-GLY9]AVP	Not Approved		0.276211
AQP9	D[LEU4]AVP	Not Approved		0.207158
AQP9	LIT-001	Not Approved		0.276211
AQP9	NELIVAPTAN	Not Approved		0.103579
AQP9	RWJ-351647	Not Approved		0.414316
AQP9	[THR4,GLY7]OT	Not Approved		0.414316
AQP9	D(CH2)5[TYR(ET)2,VAL4,DES-GLY9]AVP	Not Approved		0.276211
AQP9	[PHAA1,D-TYR(ET)2,VAL4,LYS6,TYR-NH28,DES-GLY9]AVP	Not Approved		0.276211
AQP9	TOLVAPTAN	Approved	antihypertensive agent	0.207158
AQP9	DVDAVP	Not Approved		0.276211
AQP9	FLUTAMIDE	Approved	Hormonal,Antineoplastic Agents	0.0828632
AQP9	D(CH2)5[TYR(ME)2,THR4,TYR-NH29]OVT	Not Approved		0.207158
AQP9	[125I]OH-LVA	Not Approved		0.828632
AQP9	TESTOSTERONE	Approved	for treatment of female sexual dysfunction,hormone replacement	0.0637409
AQP9	DESMOPRESSIN	Approved	for treatment of incontinence	0.0920702
AQP9	D[CHA4]AVP	Not Approved		0.207158
AQP9	ATOSIBAN	Approved		0.103579
AQP9	LS-192629	Not Approved		0.414316
AQP9	YM 218	Not Approved		0.276211
AQP9	RO5028442	Not Approved		0.276211
AQP9	ANTISERUM	Not Approved		0.0473504
AQP9	CONIVAPTAN	Approved	for treatment of hyponatremia	0.207158
AQP9	UREA	Approved		0.18414
AQP9	[125I]3-N3-PHPA-LVA	Not Approved		0.828632
AQP9	ARGIPRESTOCIN	Not Approved		0.207158
AQP9	D[PEN1,TYR(ME)2]AVP	Not Approved		0.276211
AQP9	D(CH2)5[TYR(ME)2]AVP	Not Approved		0.207158
AQP9	ARGIPRESSIN	Approved	analgesic,Antidiuretic Agents	0.0318705
