# Supplementary material for: Multidimensional single-cell analysis reveals immune dysfunction and inflammatory response in lymphatic malformations
Source: Protein Cell. 2025 Nov 22;17(4):320–38. doi: 10.1093/procel/pwaf103 (PMC13107555; doi:10.1093/procel/pwaf103)
Supplement: pwaf103_Supplementary_Data [file pwaf103_supplementary_data.zip › Table S9.xlsx]

## Sheet: Table S9
Table S9. Dataset information of LMs related disease
Type	Number of samples	Number of cells	Source	PMID	DOI	Publication
Health	8	34919	GSE194315	35309349	10.3389/fimmu.2022.835760	Liu J, et al. Combined Single Cell Transcriptome and Surface Epitope Profiling Identifies Potential Biomarkers of Psoriatic Arthritis and Facilitates Diagnosis via Machine Learning. Front Immunol. 2022 Mar 2;13:835760.
Stock	5	9082	GSE166638	33749664	10.1172/jci.insight.145857	Goods BA, et al. Leukocyte dynamics after intracerebral hemorrhage in a living patient reveal rapid adaptations to tissue milieu. JCI Insight. 2021 Mar 22;6(6):e145857.
RA	4	45831	GSE208161	36278483	10.1172/jci.insight.160964	Sonigra A, et al. Randomized phase I trial of antigen-specific tolerizing immunotherapy with peptide/calcitriol liposomes in ACPA+ rheumatoid arthritis. JCI Insight. 2022 Oct 24;7(20):e160964.
Nephritis	6	25372	GSE254176			[dataset] (2025). Dynamic changes of immune cells in systemic lupus erythematosus with nephritis using longitudinal peripheral blood single-cell RNA-seq, geo, V1. https://www.ncbi.nlm.nih.gov/geo/query/acc.cgi?acc=GSE254176.
