# Supplementary material for: Multidimensional single-cell analysis reveals immune dysfunction and inflammatory response in lymphatic malformations
Source: Protein Cell. 2025 Nov 22;17(4):320–38. doi: 10.1093/procel/pwaf103 (PMC13107555; doi:10.1093/procel/pwaf103)
Supplement: pwaf103_Supplementary_Data [file pwaf103_supplementary_data.zip › Table S10.xlsx]

## Sheet: Table S10
Table S10. Gene blacklist
name	type
MT-ATP6	mitochondrial gene
MT-ATP8	mitochondrial gene
MT-CO1	mitochondrial gene
MT-CO2	mitochondrial gene
MT-CO3	mitochondrial gene
MT-CYB	mitochondrial gene
MT-ND1	mitochondrial gene
MT-ND2	mitochondrial gene
MT-ND3	mitochondrial gene
MT-ND4	mitochondrial gene
MT-ND4L	mitochondrial gene
MT-ND5	mitochondrial gene
MT-ND6	mitochondrial gene
MT-RNR1	mitochondrial gene
MT-RNR2	mitochondrial gene
MT-TA	mitochondrial gene
MT-TC	mitochondrial gene
MT-TD	mitochondrial gene
MT-TE	mitochondrial gene
MT-TF	mitochondrial gene
MT-TG	mitochondrial gene
MT-TH	mitochondrial gene
MT-TI	mitochondrial gene
MT-TK	mitochondrial gene
MT-TL1	mitochondrial gene
MT-TL2	mitochondrial gene
MT-TM	mitochondrial gene
MT-TN	mitochondrial gene
MT-TP	mitochondrial gene
MT-TQ	mitochondrial gene
MT-TR	mitochondrial gene
MT-TS1	mitochondrial gene
MT-TS2	mitochondrial gene
MT-TT	mitochondrial gene
MT-TV	mitochondrial gene
MT-TW	mitochondrial gene
MT-TY	mitochondrial gene
MTRNR2L1	mitochondrial gene
MTRNR2L10	mitochondrial gene
MTRNR2L11	mitochondrial gene
MTRNR2L12	mitochondrial gene
MTRNR2L13	mitochondrial gene
MTRNR2L2	mitochondrial gene
MTRNR2L3	mitochondrial gene
MTRNR2L4	mitochondrial gene
MTRNR2L5	mitochondrial gene
MTRNR2L6	mitochondrial gene
MTRNR2L7	mitochondrial gene
MTRNR2L8	mitochondrial gene
MTRNR2L9	mitochondrial gene
HSP90AA1	heat shock protein encording gene
HSP90AA2P	heat shock protein encording gene
HSP90AA4P	heat shock protein encording gene
HSP90AA5P	heat shock protein encording gene
HSP90AA6P	heat shock protein encording gene
HSP90AB1	heat shock protein encording gene
HSP90AB2P	heat shock protein encording gene
HSP90AB3P	heat shock protein encording gene
HSP90AB4P	heat shock protein encording gene
HSP90AB6P	heat shock protein encording gene
HSP90AB7P	heat shock protein encording gene
HSP90B1	heat shock protein encording gene
HSP90B2P	heat shock protein encording gene
HSP90B3P	heat shock protein encording gene
HSPA12A	heat shock protein encording gene
HSPA12B	heat shock protein encording gene
HSPA13	heat shock protein encording gene
HSPA14	heat shock protein encording gene
HSPA14	heat shock protein encording gene
HSPA1A	heat shock protein encording gene
HSPA1B	heat shock protein encording gene
HSPA1L	heat shock protein encording gene
HSPA2	heat shock protein encording gene
HSPA4	heat shock protein encording gene
HSPA4L	heat shock protein encording gene
HSPA5	heat shock protein encording gene
HSPA6	heat shock protein encording gene
HSPA7	heat shock protein encording gene
HSPA8	heat shock protein encording gene
HSPA8P1	heat shock protein encording gene
HSPA8P11	heat shock protein encording gene
HSPA8P13	heat shock protein encording gene
HSPA8P14	heat shock protein encording gene
HSPA8P15	heat shock protein encording gene
HSPA8P16	heat shock protein encording gene
HSPA8P17	heat shock protein encording gene
HSPA8P18	heat shock protein encording gene
HSPA8P19	heat shock protein encording gene
HSPA8P20	heat shock protein encording gene
HSPA8P3	heat shock protein encording gene
HSPA8P4	heat shock protein encording gene
HSPA8P5	heat shock protein encording gene
HSPA8P6	heat shock protein encording gene
HSPA8P7	heat shock protein encording gene
HSPA8P8	heat shock protein encording gene
HSPA8P9	heat shock protein encording gene
HSPA9	heat shock protein encording gene
HSPA9P1	heat shock protein encording gene
HSPB1	heat shock protein encording gene
HSPB11	heat shock protein encording gene
HSPB1P1	heat shock protein encording gene
HSPB1P2	heat shock protein encording gene
HSPB2	heat shock protein encording gene
HSPB2-C11orf52	heat shock protein encording gene
HSPB3	heat shock protein encording gene
HSPB6	heat shock protein encording gene
HSPB7	heat shock protein encording gene
HSPB8	heat shock protein encording gene
HSPB9	heat shock protein encording gene
HSPBAP1	heat shock protein encording gene
HSPBP1	heat shock protein encording gene
HSPD1	heat shock protein encording gene
HSPD1P1	heat shock protein encording gene
HSPD1P10	heat shock protein encording gene
HSPD1P11	heat shock protein encording gene
HSPD1P12	heat shock protein encording gene
HSPD1P14	heat shock protein encording gene
HSPD1P15	heat shock protein encording gene
HSPD1P16	heat shock protein encording gene
HSPD1P18	heat shock protein encording gene
HSPD1P2	heat shock protein encording gene
HSPD1P21	heat shock protein encording gene
HSPD1P3	heat shock protein encording gene
HSPD1P4	heat shock protein encording gene
HSPD1P5	heat shock protein encording gene
HSPD1P6	heat shock protein encording gene
HSPD1P7	heat shock protein encording gene
HSPD1P8	heat shock protein encording gene
HSPD1P9	heat shock protein encording gene
HSPE1	heat shock protein encording gene
HSPE1-MOB4	heat shock protein encording gene
HSPE1P1	heat shock protein encording gene
HSPE1P10	heat shock protein encording gene
HSPE1P11	heat shock protein encording gene
HSPE1P12	heat shock protein encording gene
HSPE1P13	heat shock protein encording gene
HSPE1P14	heat shock protein encording gene
HSPE1P16	heat shock protein encording gene
HSPE1P18	heat shock protein encording gene
HSPE1P19	heat shock protein encording gene
HSPE1P2	heat shock protein encording gene
HSPE1P20	heat shock protein encording gene
HSPE1P21	heat shock protein encording gene
HSPE1P22	heat shock protein encording gene
HSPE1P23	heat shock protein encording gene
HSPE1P24	heat shock protein encording gene
HSPE1P25	heat shock protein encording gene
HSPE1P26	heat shock protein encording gene
HSPE1P27	heat shock protein encording gene
HSPE1P28	heat shock protein encording gene
HSPE1P3	heat shock protein encording gene
HSPE1P4	heat shock protein encording gene
HSPE1P5	heat shock protein encording gene
HSPE1P6	heat shock protein encording gene
HSPE1P7	heat shock protein encording gene
HSPE1P8	heat shock protein encording gene
HSPE1P9	heat shock protein encording gene
HSPG2	heat shock protein encording gene
HSPH1	heat shock protein encording gene
DNAJA1	heat shock protein encording gene
DNAJA1P1	heat shock protein encording gene
DNAJA1P2	heat shock protein encording gene
DNAJA1P3	heat shock protein encording gene
DNAJA1P4	heat shock protein encording gene
DNAJA1P5	heat shock protein encording gene
DNAJA1P6	heat shock protein encording gene
DNAJA2	heat shock protein encording gene
DNAJA3	heat shock protein encording gene
DNAJA4	heat shock protein encording gene
DNAJB1	heat shock protein encording gene
DNAJB11	heat shock protein encording gene
DNAJB12	heat shock protein encording gene
DNAJB13	heat shock protein encording gene
DNAJB14	heat shock protein encording gene
DNAJB1P1	heat shock protein encording gene
DNAJB2	heat shock protein encording gene
DNAJB3	heat shock protein encording gene
DNAJB4	heat shock protein encording gene
DNAJB5	heat shock protein encording gene
DNAJB5-DT	heat shock protein encording gene
DNAJB5P1	heat shock protein encording gene
DNAJB6	heat shock protein encording gene
DNAJB7	heat shock protein encording gene
DNAJB8	heat shock protein encording gene
DNAJB8-AS1	heat shock protein encording gene
DNAJB9	heat shock protein encording gene
DNAJC1	heat shock protein encording gene
DNAJC10	heat shock protein encording gene
DNAJC11	heat shock protein encording gene
DNAJC12	heat shock protein encording gene
DNAJC13	heat shock protein encording gene
DNAJC14	heat shock protein encording gene
DNAJC15	heat shock protein encording gene
DNAJC16	heat shock protein encording gene
DNAJC17	heat shock protein encording gene
DNAJC18	heat shock protein encording gene
DNAJC19	heat shock protein encording gene
DNAJC19P1	heat shock protein encording gene
DNAJC19P2	heat shock protein encording gene
DNAJC19P3	heat shock protein encording gene
DNAJC19P4	heat shock protein encording gene
DNAJC19P5	heat shock protein encording gene
DNAJC19P6	heat shock protein encording gene
DNAJC19P7	heat shock protein encording gene
DNAJC19P8	heat shock protein encording gene
DNAJC19P9	heat shock protein encording gene
DNAJC2	heat shock protein encording gene
DNAJC21	heat shock protein encording gene
DNAJC22	heat shock protein encording gene
DNAJC24	heat shock protein encording gene
DNAJC25	heat shock protein encording gene
DNAJC25-GNG10	heat shock protein encording gene
DNAJC27	heat shock protein encording gene
DNAJC27-AS1	heat shock protein encording gene
DNAJC28	heat shock protein encording gene
DNAJC3	heat shock protein encording gene
DNAJC30	heat shock protein encording gene
DNAJC3-DT	heat shock protein encording gene
DNAJC4	heat shock protein encording gene
DNAJC5	heat shock protein encording gene
DNAJC5B	heat shock protein encording gene
DNAJC5G	heat shock protein encording gene
DNAJC6	heat shock protein encording gene
DNAJC7	heat shock protein encording gene
DNAJC8	heat shock protein encording gene
DNAJC8P1	heat shock protein encording gene
DNAJC9	heat shock protein encording gene
DNAJC9-AS1	heat shock protein encording gene
RPL10	ribosome protein encording gene
RPL10A	ribosome protein encording gene
RPL10AP1	ribosome protein encording gene
RPL10AP2	ribosome protein encording gene
RPL10AP3	ribosome protein encording gene
RPL10AP5	ribosome protein encording gene
RPL10AP6	ribosome protein encording gene
RPL10L	ribosome protein encording gene
RPL10P1	ribosome protein encording gene
RPL10P10	ribosome protein encording gene
RPL10P11	ribosome protein encording gene
RPL10P12	ribosome protein encording gene
RPL10P13	ribosome protein encording gene
RPL10P14	ribosome protein encording gene
RPL10P15	ribosome protein encording gene
RPL10P16	ribosome protein encording gene
RPL10P17	ribosome protein encording gene
RPL10P18	ribosome protein encording gene
RPL10P19	ribosome protein encording gene
RPL10P2	ribosome protein encording gene
RPL10P3	ribosome protein encording gene
RPL10P4	ribosome protein encording gene
RPL10P5	ribosome protein encording gene
RPL10P6	ribosome protein encording gene
RPL10P7	ribosome protein encording gene
RPL10P8	ribosome protein encording gene
RPL10P9	ribosome protein encording gene
RPL11	ribosome protein encording gene
RPL11P3	ribosome protein encording gene
RPL11P4	ribosome protein encording gene
RPL11P5	ribosome protein encording gene
RPL12	ribosome protein encording gene
RPL12P1	ribosome protein encording gene
RPL12P10	ribosome protein encording gene
RPL12P11	ribosome protein encording gene
RPL12P12	ribosome protein encording gene
RPL12P13	ribosome protein encording gene
RPL12P14	ribosome protein encording gene
RPL12P15	ribosome protein encording gene
RPL12P16	ribosome protein encording gene
RPL12P17	ribosome protein encording gene
RPL12P18	ribosome protein encording gene
RPL12P19	ribosome protein encording gene
RPL12P2	ribosome protein encording gene
RPL12P20	ribosome protein encording gene
RPL12P21	ribosome protein encording gene
RPL12P22	ribosome protein encording gene
RPL12P23	ribosome protein encording gene
RPL12P24	ribosome protein encording gene
RPL12P25	ribosome protein encording gene
RPL12P26	ribosome protein encording gene
RPL12P27	ribosome protein encording gene
RPL12P28	ribosome protein encording gene
RPL12P29	ribosome protein encording gene
RPL12P3	ribosome protein encording gene
RPL12P30	ribosome protein encording gene
RPL12P31	ribosome protein encording gene
RPL12P32	ribosome protein encording gene
RPL12P33	ribosome protein encording gene
RPL12P34	ribosome protein encording gene
RPL12P35	ribosome protein encording gene
RPL12P36	ribosome protein encording gene
RPL12P37	ribosome protein encording gene
RPL12P38	ribosome protein encording gene
RPL12P39	ribosome protein encording gene
RPL12P4	ribosome protein encording gene
RPL12P40	ribosome protein encording gene
RPL12P41	ribosome protein encording gene
RPL12P42	ribosome protein encording gene
RPL12P43	ribosome protein encording gene
RPL12P44	ribosome protein encording gene
RPL12P45	ribosome protein encording gene
RPL12P46	ribosome protein encording gene
RPL12P47	ribosome protein encording gene
RPL12P48	ribosome protein encording gene
RPL12P49	ribosome protein encording gene
RPL12P5	ribosome protein encording gene
RPL12P50	ribosome protein encording gene
RPL12P6	ribosome protein encording gene
RPL12P7	ribosome protein encording gene
RPL12P8	ribosome protein encording gene
RPL12P9	ribosome protein encording gene
RPL13	ribosome protein encording gene
RPL13A	ribosome protein encording gene
RPL13AP	ribosome protein encording gene
RPL13AP17	ribosome protein encording gene
RPL13AP19	ribosome protein encording gene
RPL13AP2	ribosome protein encording gene
RPL13AP20	ribosome protein encording gene
RPL13AP23	ribosome protein encording gene
RPL13AP25	ribosome protein encording gene
RPL13AP3	ribosome protein encording gene
RPL13AP5	ribosome protein encording gene
RPL13AP6	ribosome protein encording gene
RPL13AP7	ribosome protein encording gene
RPL13P	ribosome protein encording gene
RPL13P12	ribosome protein encording gene
RPL13P2	ribosome protein encording gene
RPL13P4	ribosome protein encording gene
RPL13P5	ribosome protein encording gene
RPL13P6	ribosome protein encording gene
RPL14	ribosome protein encording gene
RPL14P1	ribosome protein encording gene
RPL14P3	ribosome protein encording gene
RPL14P5	ribosome protein encording gene
RPL15	ribosome protein encording gene
RPL15P1	ribosome protein encording gene
RPL15P13	ribosome protein encording gene
RPL15P14	ribosome protein encording gene
RPL15P18	ribosome protein encording gene
RPL15P2	ribosome protein encording gene
RPL15P20	ribosome protein encording gene
RPL15P21	ribosome protein encording gene
RPL15P3	ribosome protein encording gene
RPL15P4	ribosome protein encording gene
RPL17	ribosome protein encording gene
RPL17-C18orf32	ribosome protein encording gene
RPL17P1	ribosome protein encording gene
RPL17P10	ribosome protein encording gene
RPL17P11	ribosome protein encording gene
RPL17P12	ribosome protein encording gene
RPL17P17	ribosome protein encording gene
RPL17P19	ribosome protein encording gene
RPL17P2	ribosome protein encording gene
RPL17P20	ribosome protein encording gene
RPL17P22	ribosome protein encording gene
RPL17P25	ribosome protein encording gene
RPL17P26	ribosome protein encording gene
RPL17P3	ribosome protein encording gene
RPL17P33	ribosome protein encording gene
RPL17P34	ribosome protein encording gene
RPL17P35	ribosome protein encording gene
RPL17P36	ribosome protein encording gene
RPL17P37	ribosome protein encording gene
RPL17P40	ribosome protein encording gene
RPL17P41	ribosome protein encording gene
RPL17P43	ribosome protein encording gene
RPL17P44	ribosome protein encording gene
RPL17P45	ribosome protein encording gene
RPL17P46	ribosome protein encording gene
RPL17P49	ribosome protein encording gene
RPL17P50	ribosome protein encording gene
RPL17P51	ribosome protein encording gene
RPL18	ribosome protein encording gene
RPL18A	ribosome protein encording gene
RPL18AP14	ribosome protein encording gene
RPL18AP15	ribosome protein encording gene
RPL18AP16	ribosome protein encording gene
RPL18AP17	ribosome protein encording gene
RPL18AP2	ribosome protein encording gene
RPL18AP3	ribosome protein encording gene
RPL18AP7	ribosome protein encording gene
RPL18AP8	ribosome protein encording gene
RPL18P1	ribosome protein encording gene
RPL18P10	ribosome protein encording gene
RPL18P11	ribosome protein encording gene
RPL18P13	ribosome protein encording gene
RPL19	ribosome protein encording gene
RPL19P1	ribosome protein encording gene
RPL19P11	ribosome protein encording gene
RPL19P13	ribosome protein encording gene
RPL19P14	ribosome protein encording gene
RPL19P16	ribosome protein encording gene
RPL19P18	ribosome protein encording gene
RPL19P20	ribosome protein encording gene
RPL19P21	ribosome protein encording gene
RPL21	ribosome protein encording gene
RPL21P1	ribosome protein encording gene
RPL21P10	ribosome protein encording gene
RPL21P103	ribosome protein encording gene
RPL21P104	ribosome protein encording gene
RPL21P106	ribosome protein encording gene
RPL21P107	ribosome protein encording gene
RPL21P108	ribosome protein encording gene
RPL21P109	ribosome protein encording gene
RPL21P11	ribosome protein encording gene
RPL21P110	ribosome protein encording gene
RPL21P111	ribosome protein encording gene
RPL21P112	ribosome protein encording gene
RPL21P116	ribosome protein encording gene
RPL21P119	ribosome protein encording gene
RPL21P12	ribosome protein encording gene
RPL21P120	ribosome protein encording gene
RPL21P121	ribosome protein encording gene
RPL21P123	ribosome protein encording gene
RPL21P126	ribosome protein encording gene
RPL21P127	ribosome protein encording gene
RPL21P129	ribosome protein encording gene
RPL21P13	ribosome protein encording gene
RPL21P131	ribosome protein encording gene
RPL21P132	ribosome protein encording gene
RPL21P133	ribosome protein encording gene
RPL21P134	ribosome protein encording gene
RPL21P135	ribosome protein encording gene
RPL21P136	ribosome protein encording gene
RPL21P16	ribosome protein encording gene
RPL21P17	ribosome protein encording gene
RPL21P18	ribosome protein encording gene
RPL21P2	ribosome protein encording gene
RPL21P23	ribosome protein encording gene
RPL21P24	ribosome protein encording gene
RPL21P28	ribosome protein encording gene
RPL21P3	ribosome protein encording gene
RPL21P32	ribosome protein encording gene
RPL21P33	ribosome protein encording gene
RPL21P38	ribosome protein encording gene
RPL21P39	ribosome protein encording gene
RPL21P4	ribosome protein encording gene
RPL21P40	ribosome protein encording gene
RPL21P41	ribosome protein encording gene
RPL21P42	ribosome protein encording gene
RPL21P43	ribosome protein encording gene
RPL21P44	ribosome protein encording gene
RPL21P47	ribosome protein encording gene
RPL21P5	ribosome protein encording gene
RPL21P50	ribosome protein encording gene
RPL21P54	ribosome protein encording gene
RPL21P6	ribosome protein encording gene
RPL21P65	ribosome protein encording gene
RPL21P66	ribosome protein encording gene
RPL21P67	ribosome protein encording gene
RPL21P7	ribosome protein encording gene
RPL21P71	ribosome protein encording gene
RPL21P75	ribosome protein encording gene
RPL21P8	ribosome protein encording gene
RPL21P88	ribosome protein encording gene
RPL21P89	ribosome protein encording gene
RPL21P9	ribosome protein encording gene
RPL21P90	ribosome protein encording gene
RPL21P91	ribosome protein encording gene
RPL21P92	ribosome protein encording gene
RPL21P93	ribosome protein encording gene
RPL21P99	ribosome protein encording gene
RPL22	ribosome protein encording gene
RPL22L1	ribosome protein encording gene
RPL22P1	ribosome protein encording gene
RPL22P10	ribosome protein encording gene
RPL22P11	ribosome protein encording gene
RPL22P12	ribosome protein encording gene
RPL22P13	ribosome protein encording gene
RPL22P14	ribosome protein encording gene
RPL22P16	ribosome protein encording gene
RPL22P17	ribosome protein encording gene
RPL22P18	ribosome protein encording gene
RPL22P19	ribosome protein encording gene
RPL22P2	ribosome protein encording gene
RPL22P20	ribosome protein encording gene
RPL22P21	ribosome protein encording gene
RPL22P22	ribosome protein encording gene
RPL22P23	ribosome protein encording gene
RPL22P24	ribosome protein encording gene
RPL22P3	ribosome protein encording gene
RPL22P4	ribosome protein encording gene
RPL22P5	ribosome protein encording gene
RPL22P6	ribosome protein encording gene
RPL22P7	ribosome protein encording gene
RPL22P8	ribosome protein encording gene
RPL23	ribosome protein encording gene
RPL23A	ribosome protein encording gene
RPL23AP1	ribosome protein encording gene
RPL23AP10	ribosome protein encording gene
RPL23AP11	ribosome protein encording gene
RPL23AP12	ribosome protein encording gene
RPL23AP14	ribosome protein encording gene
RPL23AP15	ribosome protein encording gene
RPL23AP16	ribosome protein encording gene
RPL23AP17	ribosome protein encording gene
RPL23AP18	ribosome protein encording gene
RPL23AP19	ribosome protein encording gene
RPL23AP2	ribosome protein encording gene
RPL23AP20	ribosome protein encording gene
RPL23AP22	ribosome protein encording gene
RPL23AP23	ribosome protein encording gene
RPL23AP24	ribosome protein encording gene
RPL23AP25	ribosome protein encording gene
RPL23AP26	ribosome protein encording gene
RPL23AP27	ribosome protein encording gene
RPL23AP28	ribosome protein encording gene
RPL23AP29	ribosome protein encording gene
RPL23AP3	ribosome protein encording gene
RPL23AP30	ribosome protein encording gene
RPL23AP31	ribosome protein encording gene
RPL23AP32	ribosome protein encording gene
RPL23AP33	ribosome protein encording gene
RPL23AP34	ribosome protein encording gene
RPL23AP35	ribosome protein encording gene
RPL23AP36	ribosome protein encording gene
RPL23AP37	ribosome protein encording gene
RPL23AP38	ribosome protein encording gene
RPL23AP39	ribosome protein encording gene
RPL23AP4	ribosome protein encording gene
RPL23AP40	ribosome protein encording gene
RPL23AP41	ribosome protein encording gene
RPL23AP42	ribosome protein encording gene
RPL23AP43	ribosome protein encording gene
RPL23AP44	ribosome protein encording gene
RPL23AP45	ribosome protein encording gene
RPL23AP46	ribosome protein encording gene
RPL23AP47	ribosome protein encording gene
RPL23AP48	ribosome protein encording gene
RPL23AP49	ribosome protein encording gene
RPL23AP50	ribosome protein encording gene
RPL23AP52	ribosome protein encording gene
RPL23AP53	ribosome protein encording gene
RPL23AP54	ribosome protein encording gene
RPL23AP55	ribosome protein encording gene
RPL23AP56	ribosome protein encording gene
RPL23AP57	ribosome protein encording gene
RPL23AP58	ribosome protein encording gene
RPL23AP59	ribosome protein encording gene
RPL23AP6	ribosome protein encording gene
RPL23AP60	ribosome protein encording gene
RPL23AP61	ribosome protein encording gene
RPL23AP62	ribosome protein encording gene
RPL23AP63	ribosome protein encording gene
RPL23AP64	ribosome protein encording gene
RPL23AP65	ribosome protein encording gene
RPL23AP66	ribosome protein encording gene
RPL23AP67	ribosome protein encording gene
RPL23AP68	ribosome protein encording gene
RPL23AP69	ribosome protein encording gene
RPL23AP7	ribosome protein encording gene
RPL23AP70	ribosome protein encording gene
RPL23AP71	ribosome protein encording gene
RPL23AP72	ribosome protein encording gene
RPL23AP73	ribosome protein encording gene
RPL23AP74	ribosome protein encording gene
RPL23AP75	ribosome protein encording gene
RPL23AP76	ribosome protein encording gene
RPL23AP77	ribosome protein encording gene
RPL23AP78	ribosome protein encording gene
RPL23AP8	ribosome protein encording gene
RPL23AP80	ribosome protein encording gene
RPL23AP81	ribosome protein encording gene
RPL23AP82	ribosome protein encording gene
RPL23AP83	ribosome protein encording gene
RPL23AP84	ribosome protein encording gene
RPL23AP85	ribosome protein encording gene
RPL23AP86	ribosome protein encording gene
RPL23AP87	ribosome protein encording gene
RPL23AP88	ribosome protein encording gene
RPL23AP89	ribosome protein encording gene
RPL23AP90	ribosome protein encording gene
RPL23AP91	ribosome protein encording gene
RPL23AP92	ribosome protein encording gene
RPL23AP93	ribosome protein encording gene
RPL23AP94	ribosome protein encording gene
RPL23AP95	ribosome protein encording gene
RPL23AP96	ribosome protein encording gene
RPL23AP97	ribosome protein encording gene
RPL23P10	ribosome protein encording gene
RPL23P11	ribosome protein encording gene
RPL23P2	ribosome protein encording gene
RPL23P4	ribosome protein encording gene
RPL23P8	ribosome protein encording gene
RPL24	ribosome protein encording gene
RPL24P2	ribosome protein encording gene
RPL24P4	ribosome protein encording gene
RPL24P7	ribosome protein encording gene
RPL24P8	ribosome protein encording gene
RPL26	ribosome protein encording gene
RPL26L1	ribosome protein encording gene
RPL26P19	ribosome protein encording gene
RPL26P20	ribosome protein encording gene
RPL26P26	ribosome protein encording gene
RPL26P27	ribosome protein encording gene
RPL26P28	ribosome protein encording gene
RPL26P29	ribosome protein encording gene
RPL26P3	ribosome protein encording gene
RPL26P30	ribosome protein encording gene
RPL26P31	ribosome protein encording gene
RPL26P34	ribosome protein encording gene
RPL26P35	ribosome protein encording gene
RPL26P37	ribosome protein encording gene
RPL26P6	ribosome protein encording gene
RPL26P9	ribosome protein encording gene
RPL27	ribosome protein encording gene
RPL27A	ribosome protein encording gene
RPL27AP	ribosome protein encording gene
RPL27AP5	ribosome protein encording gene
RPL27AP8	ribosome protein encording gene
RPL27P12	ribosome protein encording gene
RPL28	ribosome protein encording gene
RPL29	ribosome protein encording gene
RPL29P11	ribosome protein encording gene
RPL29P12	ribosome protein encording gene
RPL29P14	ribosome protein encording gene
RPL29P19	ribosome protein encording gene
RPL29P2	ribosome protein encording gene
RPL29P22	ribosome protein encording gene
RPL29P23	ribosome protein encording gene
RPL29P24	ribosome protein encording gene
RPL29P25	ribosome protein encording gene
RPL29P28	ribosome protein encording gene
RPL29P29	ribosome protein encording gene
RPL29P3	ribosome protein encording gene
RPL29P30	ribosome protein encording gene
RPL29P32	ribosome protein encording gene
RPL29P33	ribosome protein encording gene
RPL29P7	ribosome protein encording gene
RPL3	ribosome protein encording gene
RPL30	ribosome protein encording gene
RPL30P1	ribosome protein encording gene
RPL30P10	ribosome protein encording gene
RPL30P11	ribosome protein encording gene
RPL30P12	ribosome protein encording gene
RPL30P13	ribosome protein encording gene
RPL30P14	ribosome protein encording gene
RPL30P15	ribosome protein encording gene
RPL30P16	ribosome protein encording gene
RPL30P2	ribosome protein encording gene
RPL30P3	ribosome protein encording gene
RPL30P4	ribosome protein encording gene
RPL30P5	ribosome protein encording gene
RPL30P6	ribosome protein encording gene
RPL30P7	ribosome protein encording gene
RPL30P9	ribosome protein encording gene
RPL31	ribosome protein encording gene
RPL31P1	ribosome protein encording gene
RPL31P11	ribosome protein encording gene
RPL31P12	ribosome protein encording gene
RPL31P13	ribosome protein encording gene
RPL31P15	ribosome protein encording gene
RPL31P2	ribosome protein encording gene
RPL31P20	ribosome protein encording gene
RPL31P28	ribosome protein encording gene
RPL31P3	ribosome protein encording gene
RPL31P33	ribosome protein encording gene
RPL31P35	ribosome protein encording gene
RPL31P40	ribosome protein encording gene
RPL31P41	ribosome protein encording gene
RPL31P44	ribosome protein encording gene
RPL31P45	ribosome protein encording gene
RPL31P47	ribosome protein encording gene
RPL31P49	ribosome protein encording gene
RPL31P50	ribosome protein encording gene
RPL31P52	ribosome protein encording gene
RPL31P53	ribosome protein encording gene
RPL31P54	ribosome protein encording gene
RPL31P56	ribosome protein encording gene
RPL31P57	ribosome protein encording gene
RPL31P58	ribosome protein encording gene
RPL31P59	ribosome protein encording gene
RPL31P60	ribosome protein encording gene
RPL31P61	ribosome protein encording gene
RPL31P63	ribosome protein encording gene
RPL31P7	ribosome protein encording gene
RPL31P9	ribosome protein encording gene
RPL32	ribosome protein encording gene
RPL32P1	ribosome protein encording gene
RPL32P14	ribosome protein encording gene
RPL32P23	ribosome protein encording gene
RPL32P26	ribosome protein encording gene
RPL32P28	ribosome protein encording gene
RPL32P29	ribosome protein encording gene
RPL32P3	ribosome protein encording gene
RPL32P31	ribosome protein encording gene
RPL32P33	ribosome protein encording gene
RPL32P34	ribosome protein encording gene
RPL32P35	ribosome protein encording gene
RPL32P9	ribosome protein encording gene
RPL34	ribosome protein encording gene
RPL34-AS1	ribosome protein encording gene
RPL34P1	ribosome protein encording gene
RPL34P17	ribosome protein encording gene
RPL34P18	ribosome protein encording gene
RPL34P19	ribosome protein encording gene
RPL34P20	ribosome protein encording gene
RPL34P21	ribosome protein encording gene
RPL34P22	ribosome protein encording gene
RPL34P23	ribosome protein encording gene
RPL34P26	ribosome protein encording gene
RPL34P27	ribosome protein encording gene
RPL34P29	ribosome protein encording gene
RPL34P3	ribosome protein encording gene
RPL34P31	ribosome protein encording gene
RPL34P33	ribosome protein encording gene
RPL34P34	ribosome protein encording gene
RPL34P6	ribosome protein encording gene
RPL35	ribosome protein encording gene
RPL35A	ribosome protein encording gene
RPL35AP	ribosome protein encording gene
RPL35AP12	ribosome protein encording gene
RPL35AP15	ribosome protein encording gene
RPL35AP18	ribosome protein encording gene
RPL35AP19	ribosome protein encording gene
RPL35AP21	ribosome protein encording gene
RPL35AP22	ribosome protein encording gene
RPL35AP23	ribosome protein encording gene
RPL35AP24	ribosome protein encording gene
RPL35AP26	ribosome protein encording gene
RPL35AP28	ribosome protein encording gene
RPL35AP3	ribosome protein encording gene
RPL35AP30	ribosome protein encording gene
RPL35AP31	ribosome protein encording gene
RPL35AP32	ribosome protein encording gene
RPL35AP33	ribosome protein encording gene
RPL35AP35	ribosome protein encording gene
RPL35AP4	ribosome protein encording gene
RPL35P1	ribosome protein encording gene
RPL35P2	ribosome protein encording gene
RPL35P3	ribosome protein encording gene
RPL35P4	ribosome protein encording gene
RPL35P5	ribosome protein encording gene
RPL35P6	ribosome protein encording gene
RPL35P8	ribosome protein encording gene
RPL35P9	ribosome protein encording gene
RPL36	ribosome protein encording gene
RPL36A	ribosome protein encording gene
RPL36A-HNRNPH2	ribosome protein encording gene
RPL36AL	ribosome protein encording gene
RPL36AP10	ribosome protein encording gene
RPL36AP13	ribosome protein encording gene
RPL36AP15	ribosome protein encording gene
RPL36AP21	ribosome protein encording gene
RPL36AP26	ribosome protein encording gene
RPL36AP29	ribosome protein encording gene
RPL36AP33	ribosome protein encording gene
RPL36AP35	ribosome protein encording gene
RPL36AP36	ribosome protein encording gene
RPL36AP39	ribosome protein encording gene
RPL36AP40	ribosome protein encording gene
RPL36AP41	ribosome protein encording gene
RPL36AP43	ribosome protein encording gene
RPL36AP45	ribosome protein encording gene
RPL36AP48	ribosome protein encording gene
RPL36AP51	ribosome protein encording gene
RPL36AP53	ribosome protein encording gene
RPL36AP55	ribosome protein encording gene
RPL36AP6	ribosome protein encording gene
RPL36P1	ribosome protein encording gene
RPL36P16	ribosome protein encording gene
RPL36P18	ribosome protein encording gene
RPL36P19	ribosome protein encording gene
RPL36P2	ribosome protein encording gene
RPL36P20	ribosome protein encording gene
RPL36P4	ribosome protein encording gene
RPL37	ribosome protein encording gene
RPL37A	ribosome protein encording gene
RPL37AP1	ribosome protein encording gene
RPL37AP8	ribosome protein encording gene
RPL37P1	ribosome protein encording gene
RPL37P10	ribosome protein encording gene
RPL37P15	ribosome protein encording gene
RPL37P18	ribosome protein encording gene
RPL37P2	ribosome protein encording gene
RPL37P21	ribosome protein encording gene
RPL37P23	ribosome protein encording gene
RPL37P25	ribosome protein encording gene
RPL37P3	ribosome protein encording gene
RPL37P4	ribosome protein encording gene
RPL37P6	ribosome protein encording gene
RPL38	ribosome protein encording gene
RPL38P1	ribosome protein encording gene
RPL38P3	ribosome protein encording gene
RPL38P4	ribosome protein encording gene
RPL39	ribosome protein encording gene
RPL39L	ribosome protein encording gene
RPL39P	ribosome protein encording gene
RPL39P18	ribosome protein encording gene
RPL39P25	ribosome protein encording gene
RPL39P26	ribosome protein encording gene
RPL39P28	ribosome protein encording gene
RPL39P29	ribosome protein encording gene
RPL39P3	ribosome protein encording gene
RPL39P31	ribosome protein encording gene
RPL39P33	ribosome protein encording gene
RPL39P34	ribosome protein encording gene
RPL39P36	ribosome protein encording gene
RPL39P38	ribosome protein encording gene
RPL39P39	ribosome protein encording gene
RPL39P40	ribosome protein encording gene
RPL39P5	ribosome protein encording gene
RPL39P6	ribosome protein encording gene
RPL3L	ribosome protein encording gene
RPL3P1	ribosome protein encording gene
RPL3P10	ribosome protein encording gene
RPL3P11	ribosome protein encording gene
RPL3P12	ribosome protein encording gene
RPL3P13	ribosome protein encording gene
RPL3P2	ribosome protein encording gene
RPL3P3	ribosome protein encording gene
RPL3P4	ribosome protein encording gene
RPL3P5	ribosome protein encording gene
RPL3P6	ribosome protein encording gene
RPL3P7	ribosome protein encording gene
RPL3P8	ribosome protein encording gene
RPL3P9	ribosome protein encording gene
RPL4	ribosome protein encording gene
RPL41	ribosome protein encording gene
RPL41P1	ribosome protein encording gene
RPL41P2	ribosome protein encording gene
RPL41P5	ribosome protein encording gene
RPL4P1	ribosome protein encording gene
RPL4P2	ribosome protein encording gene
RPL4P3	ribosome protein encording gene
RPL4P4	ribosome protein encording gene
RPL4P5	ribosome protein encording gene
RPL4P6	ribosome protein encording gene
RPL5	ribosome protein encording gene
RPL5P1	ribosome protein encording gene
RPL5P10	ribosome protein encording gene
RPL5P11	ribosome protein encording gene
RPL5P12	ribosome protein encording gene
RPL5P13	ribosome protein encording gene
RPL5P14	ribosome protein encording gene
RPL5P15	ribosome protein encording gene
RPL5P16	ribosome protein encording gene
RPL5P17	ribosome protein encording gene
RPL5P18	ribosome protein encording gene
RPL5P19	ribosome protein encording gene
RPL5P2	ribosome protein encording gene
RPL5P20	ribosome protein encording gene
RPL5P21	ribosome protein encording gene
RPL5P22	ribosome protein encording gene
RPL5P23	ribosome protein encording gene
RPL5P24	ribosome protein encording gene
RPL5P25	ribosome protein encording gene
RPL5P26	ribosome protein encording gene
RPL5P27	ribosome protein encording gene
RPL5P28	ribosome protein encording gene
RPL5P29	ribosome protein encording gene
RPL5P3	ribosome protein encording gene
RPL5P30	ribosome protein encording gene
RPL5P31	ribosome protein encording gene
RPL5P32	ribosome protein encording gene
RPL5P33	ribosome protein encording gene
RPL5P34	ribosome protein encording gene
RPL5P35	ribosome protein encording gene
RPL5P4	ribosome protein encording gene
RPL5P5	ribosome protein encording gene
RPL5P6	ribosome protein encording gene
RPL5P7	ribosome protein encording gene
RPL5P8	ribosome protein encording gene
RPL5P9	ribosome protein encording gene
RPL6	ribosome protein encording gene
RPL6P12	ribosome protein encording gene
RPL6P2	ribosome protein encording gene
RPL6P21	ribosome protein encording gene
RPL6P24	ribosome protein encording gene
RPL6P25	ribosome protein encording gene
RPL6P27	ribosome protein encording gene
RPL6P29	ribosome protein encording gene
RPL6P30	ribosome protein encording gene
RPL6P5	ribosome protein encording gene
RPL6P7	ribosome protein encording gene
RPL6P8	ribosome protein encording gene
RPL6P9	ribosome protein encording gene
RPL7	ribosome protein encording gene
RPL7A	ribosome protein encording gene
RPL7AP10	ribosome protein encording gene
RPL7AP11	ribosome protein encording gene
RPL7AP14	ribosome protein encording gene
RPL7AP15	ribosome protein encording gene
RPL7AP2	ribosome protein encording gene
RPL7AP23	ribosome protein encording gene
RPL7AP25	ribosome protein encording gene
RPL7AP26	ribosome protein encording gene
RPL7AP28	ribosome protein encording gene
RPL7AP3	ribosome protein encording gene
RPL7AP30	ribosome protein encording gene
RPL7AP31	ribosome protein encording gene
RPL7AP33	ribosome protein encording gene
RPL7AP34	ribosome protein encording gene
RPL7AP38	ribosome protein encording gene
RPL7AP4	ribosome protein encording gene
RPL7AP49	ribosome protein encording gene
RPL7AP50	ribosome protein encording gene
RPL7AP51	ribosome protein encording gene
RPL7AP52	ribosome protein encording gene
RPL7AP53	ribosome protein encording gene
RPL7AP56	ribosome protein encording gene
RPL7AP57	ribosome protein encording gene
RPL7AP58	ribosome protein encording gene
RPL7AP6	ribosome protein encording gene
RPL7AP60	ribosome protein encording gene
RPL7AP61	ribosome protein encording gene
RPL7AP64	ribosome protein encording gene
RPL7AP65	ribosome protein encording gene
RPL7AP66	ribosome protein encording gene
RPL7AP69	ribosome protein encording gene
RPL7AP7	ribosome protein encording gene
RPL7AP71	ribosome protein encording gene
RPL7AP72	ribosome protein encording gene
RPL7AP73	ribosome protein encording gene
RPL7AP8	ribosome protein encording gene
RPL7AP9	ribosome protein encording gene
RPL7L1	ribosome protein encording gene
RPL7L1P1	ribosome protein encording gene
RPL7L1P10	ribosome protein encording gene
RPL7L1P11	ribosome protein encording gene
RPL7L1P12	ribosome protein encording gene
RPL7L1P13	ribosome protein encording gene
RPL7L1P2	ribosome protein encording gene
RPL7L1P3	ribosome protein encording gene
RPL7L1P4	ribosome protein encording gene
RPL7L1P5	ribosome protein encording gene
RPL7L1P7	ribosome protein encording gene
RPL7L1P8	ribosome protein encording gene
RPL7L1P9	ribosome protein encording gene
RPL7P1	ribosome protein encording gene
RPL7P10	ribosome protein encording gene
RPL7P11	ribosome protein encording gene
RPL7P12	ribosome protein encording gene
RPL7P13	ribosome protein encording gene
RPL7P14	ribosome protein encording gene
RPL7P15	ribosome protein encording gene
RPL7P16	ribosome protein encording gene
RPL7P17	ribosome protein encording gene
RPL7P18	ribosome protein encording gene
RPL7P19	ribosome protein encording gene
RPL7P2	ribosome protein encording gene
RPL7P20	ribosome protein encording gene
RPL7P21	ribosome protein encording gene
RPL7P22	ribosome protein encording gene
RPL7P23	ribosome protein encording gene
RPL7P24	ribosome protein encording gene
RPL7P25	ribosome protein encording gene
RPL7P26	ribosome protein encording gene
RPL7P27	ribosome protein encording gene
RPL7P28	ribosome protein encording gene
RPL7P29	ribosome protein encording gene
RPL7P3	ribosome protein encording gene
RPL7P30	ribosome protein encording gene
RPL7P31	ribosome protein encording gene
RPL7P32	ribosome protein encording gene
RPL7P33	ribosome protein encording gene
RPL7P34	ribosome protein encording gene
RPL7P35	ribosome protein encording gene
RPL7P36	ribosome protein encording gene
RPL7P37	ribosome protein encording gene
RPL7P38	ribosome protein encording gene
RPL7P39	ribosome protein encording gene
RPL7P4	ribosome protein encording gene
RPL7P40	ribosome protein encording gene
RPL7P41	ribosome protein encording gene
RPL7P42	ribosome protein encording gene
RPL7P43	ribosome protein encording gene
RPL7P44	ribosome protein encording gene
RPL7P45	ribosome protein encording gene
RPL7P46	ribosome protein encording gene
RPL7P47	ribosome protein encording gene
RPL7P48	ribosome protein encording gene
RPL7P49	ribosome protein encording gene
RPL7P5	ribosome protein encording gene
RPL7P50	ribosome protein encording gene
RPL7P51	ribosome protein encording gene
RPL7P52	ribosome protein encording gene
RPL7P53	ribosome protein encording gene
RPL7P54	ribosome protein encording gene
RPL7P55	ribosome protein encording gene
RPL7P56	ribosome protein encording gene
RPL7P57	ribosome protein encording gene
RPL7P58	ribosome protein encording gene
RPL7P59	ribosome protein encording gene
RPL7P6	ribosome protein encording gene
RPL7P60	ribosome protein encording gene
RPL7P61	ribosome protein encording gene
RPL7P7	ribosome protein encording gene
RPL7P8	ribosome protein encording gene
RPL7P9	ribosome protein encording gene
RPL8	ribosome protein encording gene
RPL8P2	ribosome protein encording gene
RPL9	ribosome protein encording gene
RPL9P15	ribosome protein encording gene
RPL9P16	ribosome protein encording gene
RPL9P18	ribosome protein encording gene
RPL9P2	ribosome protein encording gene
RPL9P21	ribosome protein encording gene
RPL9P25	ribosome protein encording gene
RPL9P28	ribosome protein encording gene
RPL9P29	ribosome protein encording gene
RPL9P3	ribosome protein encording gene
RPL9P30	ribosome protein encording gene
RPL9P31	ribosome protein encording gene
RPL9P32	ribosome protein encording gene
RPL9P33	ribosome protein encording gene
RPL9P5	ribosome protein encording gene
RPL9P6	ribosome protein encording gene
RPL9P7	ribosome protein encording gene
RPLP0	ribosome protein encording gene
RPLP0P1	ribosome protein encording gene
RPLP0P11	ribosome protein encording gene
RPLP0P2	ribosome protein encording gene
RPLP0P6	ribosome protein encording gene
RPLP0P7	ribosome protein encording gene
RPLP1	ribosome protein encording gene
RPLP1P10	ribosome protein encording gene
RPLP1P11	ribosome protein encording gene
RPLP1P13	ribosome protein encording gene
RPLP1P6	ribosome protein encording gene
RPLP2	ribosome protein encording gene
RPLP2P1	ribosome protein encording gene
RPS10	ribosome protein encording gene
RPS10-NUDT3	ribosome protein encording gene
RPS10P14	ribosome protein encording gene
RPS10P16	ribosome protein encording gene
RPS10P18	ribosome protein encording gene
RPS10P2	ribosome protein encording gene
RPS10P20	ribosome protein encording gene
RPS10P21	ribosome protein encording gene
RPS10P27	ribosome protein encording gene
RPS10P28	ribosome protein encording gene
RPS10P3	ribosome protein encording gene
RPS10P5	ribosome protein encording gene
RPS10P7	ribosome protein encording gene
RPS11	ribosome protein encording gene
RPS11P1	ribosome protein encording gene
RPS11P5	ribosome protein encording gene
RPS11P7	ribosome protein encording gene
RPS12	ribosome protein encording gene
RPS12P10	ribosome protein encording gene
RPS12P15	ribosome protein encording gene
RPS12P16	ribosome protein encording gene
RPS12P17	ribosome protein encording gene
RPS12P18	ribosome protein encording gene
RPS12P2	ribosome protein encording gene
RPS12P20	ribosome protein encording gene
RPS12P21	ribosome protein encording gene
RPS12P23	ribosome protein encording gene
RPS12P24	ribosome protein encording gene
RPS12P26	ribosome protein encording gene
RPS12P27	ribosome protein encording gene
RPS12P28	ribosome protein encording gene
RPS12P31	ribosome protein encording gene
RPS12P5	ribosome protein encording gene
RPS13	ribosome protein encording gene
RPS13P2	ribosome protein encording gene
RPS14	ribosome protein encording gene
RPS14P4	ribosome protein encording gene
RPS14P7	ribosome protein encording gene
RPS14P8	ribosome protein encording gene
RPS15	ribosome protein encording gene
RPS15A	ribosome protein encording gene
RPS15AP1	ribosome protein encording gene
RPS15AP10	ribosome protein encording gene
RPS15AP11	ribosome protein encording gene
RPS15AP12	ribosome protein encording gene
RPS15AP16	ribosome protein encording gene
RPS15AP17	ribosome protein encording gene
RPS15AP18	ribosome protein encording gene
RPS15AP24	ribosome protein encording gene
RPS15AP25	ribosome protein encording gene
RPS15AP27	ribosome protein encording gene
RPS15AP28	ribosome protein encording gene
RPS15AP29	ribosome protein encording gene
RPS15AP3	ribosome protein encording gene
RPS15AP30	ribosome protein encording gene
RPS15AP32	ribosome protein encording gene
RPS15AP34	ribosome protein encording gene
RPS15AP36	ribosome protein encording gene
RPS15AP38	ribosome protein encording gene
RPS15AP40	ribosome protein encording gene
RPS15AP5	ribosome protein encording gene
RPS15AP6	ribosome protein encording gene
RPS15AP7	ribosome protein encording gene
RPS15AP9	ribosome protein encording gene
RPS15P5	ribosome protein encording gene
RPS15P9	ribosome protein encording gene
RPS16	ribosome protein encording gene
RPS16P5	ribosome protein encording gene
RPS16P8	ribosome protein encording gene
RPS16P9	ribosome protein encording gene
RPS17	ribosome protein encording gene
RPS17P1	ribosome protein encording gene
RPS17P11	ribosome protein encording gene
RPS17P13	ribosome protein encording gene
RPS17P14	ribosome protein encording gene
RPS17P15	ribosome protein encording gene
RPS17P17	ribosome protein encording gene
RPS17P2	ribosome protein encording gene
RPS17P5	ribosome protein encording gene
RPS17P8	ribosome protein encording gene
RPS18	ribosome protein encording gene
RPS18P1	ribosome protein encording gene
RPS18P12	ribosome protein encording gene
RPS18P13	ribosome protein encording gene
RPS18P6	ribosome protein encording gene
RPS18P9	ribosome protein encording gene
RPS19	ribosome protein encording gene
RPS19BP1	ribosome protein encording gene
RPS19P1	ribosome protein encording gene
RPS19P3	ribosome protein encording gene
RPS19P6	ribosome protein encording gene
RPS19P7	ribosome protein encording gene
RPS2	ribosome protein encording gene
RPS20	ribosome protein encording gene
RPS20P1	ribosome protein encording gene
RPS20P10	ribosome protein encording gene
RPS20P14	ribosome protein encording gene
RPS20P15	ribosome protein encording gene
RPS20P2	ribosome protein encording gene
RPS20P20	ribosome protein encording gene
RPS20P21	ribosome protein encording gene
RPS20P22	ribosome protein encording gene
RPS20P23	ribosome protein encording gene
RPS20P24	ribosome protein encording gene
RPS20P25	ribosome protein encording gene
RPS20P31	ribosome protein encording gene
RPS20P32	ribosome protein encording gene
RPS20P33	ribosome protein encording gene
RPS20P4	ribosome protein encording gene
RPS20P5	ribosome protein encording gene
RPS21	ribosome protein encording gene
RPS21P1	ribosome protein encording gene
RPS21P4	ribosome protein encording gene
RPS21P8	ribosome protein encording gene
RPS23	ribosome protein encording gene
RPS23P1	ribosome protein encording gene
RPS23P10	ribosome protein encording gene
RPS23P2	ribosome protein encording gene
RPS23P3	ribosome protein encording gene
RPS23P4	ribosome protein encording gene
RPS23P5	ribosome protein encording gene
RPS23P6	ribosome protein encording gene
RPS23P7	ribosome protein encording gene
RPS23P8	ribosome protein encording gene
RPS23P9	ribosome protein encording gene
RPS24	ribosome protein encording gene
RPS24P1	ribosome protein encording gene
RPS24P12	ribosome protein encording gene
RPS24P13	ribosome protein encording gene
RPS24P14	ribosome protein encording gene
RPS24P16	ribosome protein encording gene
RPS24P17	ribosome protein encording gene
RPS24P18	ribosome protein encording gene
RPS24P6	ribosome protein encording gene
RPS24P7	ribosome protein encording gene
RPS24P8	ribosome protein encording gene
RPS25	ribosome protein encording gene
RPS25P9	ribosome protein encording gene
RPS26	ribosome protein encording gene
RPS26P11	ribosome protein encording gene
RPS26P13	ribosome protein encording gene
RPS26P15	ribosome protein encording gene
RPS26P2	ribosome protein encording gene
RPS26P21	ribosome protein encording gene
RPS26P24	ribosome protein encording gene
RPS26P28	ribosome protein encording gene
RPS26P3	ribosome protein encording gene
RPS26P30	ribosome protein encording gene
RPS26P31	ribosome protein encording gene
RPS26P34	ribosome protein encording gene
RPS26P35	ribosome protein encording gene
RPS26P38	ribosome protein encording gene
RPS26P39	ribosome protein encording gene
RPS26P4	ribosome protein encording gene
RPS26P40	ribosome protein encording gene
RPS26P41	ribosome protein encording gene
RPS26P42	ribosome protein encording gene
RPS26P43	ribosome protein encording gene
RPS26P45	ribosome protein encording gene
RPS26P47	ribosome protein encording gene
RPS26P48	ribosome protein encording gene
RPS26P49	ribosome protein encording gene
RPS26P5	ribosome protein encording gene
RPS26P52	ribosome protein encording gene
RPS26P54	ribosome protein encording gene
RPS26P55	ribosome protein encording gene
RPS26P56	ribosome protein encording gene
RPS26P6	ribosome protein encording gene
RPS26P8	ribosome protein encording gene
RPS27	ribosome protein encording gene
RPS27A	ribosome protein encording gene
RPS27AP1	ribosome protein encording gene
RPS27AP10	ribosome protein encording gene
RPS27AP11	ribosome protein encording gene
RPS27AP12	ribosome protein encording gene
RPS27AP13	ribosome protein encording gene
RPS27AP14	ribosome protein encording gene
RPS27AP15	ribosome protein encording gene
RPS27AP16	ribosome protein encording gene
RPS27AP17	ribosome protein encording gene
RPS27AP18	ribosome protein encording gene
RPS27AP19	ribosome protein encording gene
RPS27AP2	ribosome protein encording gene
RPS27AP3	ribosome protein encording gene
RPS27AP6	ribosome protein encording gene
RPS27AP7	ribosome protein encording gene
RPS27AP8	ribosome protein encording gene
RPS27AP9	ribosome protein encording gene
RPS27L	ribosome protein encording gene
RPS27P1	ribosome protein encording gene
RPS27P12	ribosome protein encording gene
RPS27P14	ribosome protein encording gene
RPS27P15	ribosome protein encording gene
RPS27P16	ribosome protein encording gene
RPS27P18	ribosome protein encording gene
RPS27P20	ribosome protein encording gene
RPS27P21	ribosome protein encording gene
RPS27P22	ribosome protein encording gene
RPS27P23	ribosome protein encording gene
RPS27P25	ribosome protein encording gene
RPS27P26	ribosome protein encording gene
RPS27P27	ribosome protein encording gene
RPS27P29	ribosome protein encording gene
RPS27P5	ribosome protein encording gene
RPS28	ribosome protein encording gene
RPS28P1	ribosome protein encording gene
RPS28P7	ribosome protein encording gene
RPS28P8	ribosome protein encording gene
RPS29	ribosome protein encording gene
RPS29P1	ribosome protein encording gene
RPS29P10	ribosome protein encording gene
RPS29P11	ribosome protein encording gene
RPS29P12	ribosome protein encording gene
RPS29P13	ribosome protein encording gene
RPS29P14	ribosome protein encording gene
RPS29P15	ribosome protein encording gene
RPS29P16	ribosome protein encording gene
RPS29P17	ribosome protein encording gene
RPS29P19	ribosome protein encording gene
RPS29P2	ribosome protein encording gene
RPS29P20	ribosome protein encording gene
RPS29P21	ribosome protein encording gene
RPS29P22	ribosome protein encording gene
RPS29P23	ribosome protein encording gene
RPS29P24	ribosome protein encording gene
RPS29P25	ribosome protein encording gene
RPS29P26	ribosome protein encording gene
RPS29P27	ribosome protein encording gene
RPS29P28	ribosome protein encording gene
RPS29P29	ribosome protein encording gene
RPS29P3	ribosome protein encording gene
RPS29P30	ribosome protein encording gene
RPS29P31	ribosome protein encording gene
RPS29P32	ribosome protein encording gene
RPS29P33	ribosome protein encording gene
RPS29P4	ribosome protein encording gene
RPS29P5	ribosome protein encording gene
RPS29P6	ribosome protein encording gene
RPS29P7	ribosome protein encording gene
RPS29P8	ribosome protein encording gene
RPS29P9	ribosome protein encording gene
RPS2P1	ribosome protein encording gene
RPS2P2	ribosome protein encording gene
RPS2P24	ribosome protein encording gene
RPS2P25	ribosome protein encording gene
RPS2P28	ribosome protein encording gene
RPS2P32	ribosome protein encording gene
RPS2P35	ribosome protein encording gene
RPS2P36	ribosome protein encording gene
RPS2P39	ribosome protein encording gene
RPS2P4	ribosome protein encording gene
RPS2P41	ribosome protein encording gene
RPS2P44	ribosome protein encording gene
RPS2P45	ribosome protein encording gene
RPS2P46	ribosome protein encording gene
RPS2P48	ribosome protein encording gene
RPS2P5	ribosome protein encording gene
RPS2P52	ribosome protein encording gene
RPS2P55	ribosome protein encording gene
RPS2P6	ribosome protein encording gene
RPS2P7	ribosome protein encording gene
RPS3	ribosome protein encording gene
RPS3A	ribosome protein encording gene
RPS3AP1	ribosome protein encording gene
RPS3AP12	ribosome protein encording gene
RPS3AP14	ribosome protein encording gene
RPS3AP15	ribosome protein encording gene
RPS3AP17	ribosome protein encording gene
RPS3AP2	ribosome protein encording gene
RPS3AP22	ribosome protein encording gene
RPS3AP23	ribosome protein encording gene
RPS3AP24	ribosome protein encording gene
RPS3AP25	ribosome protein encording gene
RPS3AP26	ribosome protein encording gene
RPS3AP29	ribosome protein encording gene
RPS3AP3	ribosome protein encording gene
RPS3AP30	ribosome protein encording gene
RPS3AP32	ribosome protein encording gene
RPS3AP33	ribosome protein encording gene
RPS3AP34	ribosome protein encording gene
RPS3AP35	ribosome protein encording gene
RPS3AP36	ribosome protein encording gene
RPS3AP37	ribosome protein encording gene
RPS3AP38	ribosome protein encording gene
RPS3AP39	ribosome protein encording gene
RPS3AP4	ribosome protein encording gene
RPS3AP40	ribosome protein encording gene
RPS3AP41	ribosome protein encording gene
RPS3AP42	ribosome protein encording gene
RPS3AP43	ribosome protein encording gene
RPS3AP44	ribosome protein encording gene
RPS3AP46	ribosome protein encording gene
RPS3AP47	ribosome protein encording gene
RPS3AP49	ribosome protein encording gene
RPS3AP5	ribosome protein encording gene
RPS3AP50	ribosome protein encording gene
RPS3AP52	ribosome protein encording gene
RPS3AP53	ribosome protein encording gene
RPS3AP54	ribosome protein encording gene
RPS3AP6	ribosome protein encording gene
RPS3AP9	ribosome protein encording gene
RPS3P1	ribosome protein encording gene
RPS3P2	ribosome protein encording gene
RPS3P6	ribosome protein encording gene
RPS3P7	ribosome protein encording gene
RPS4X	ribosome protein encording gene
RPS4XP1	ribosome protein encording gene
RPS4XP10	ribosome protein encording gene
RPS4XP11	ribosome protein encording gene
RPS4XP12	ribosome protein encording gene
RPS4XP13	ribosome protein encording gene
RPS4XP14	ribosome protein encording gene
RPS4XP15	ribosome protein encording gene
RPS4XP16	ribosome protein encording gene
RPS4XP17	ribosome protein encording gene
RPS4XP18	ribosome protein encording gene
RPS4XP19	ribosome protein encording gene
RPS4XP2	ribosome protein encording gene
RPS4XP20	ribosome protein encording gene
RPS4XP21	ribosome protein encording gene
RPS4XP22	ribosome protein encording gene
RPS4XP23	ribosome protein encording gene
RPS4XP3	ribosome protein encording gene
RPS4XP4	ribosome protein encording gene
RPS4XP5	ribosome protein encording gene
RPS4XP6	ribosome protein encording gene
RPS4XP7	ribosome protein encording gene
RPS4XP8	ribosome protein encording gene
RPS4XP9	ribosome protein encording gene
RPS4Y1	ribosome protein encording gene
RPS4Y2	ribosome protein encording gene
RPS5	ribosome protein encording gene
RPS5P2	ribosome protein encording gene
RPS5P3	ribosome protein encording gene
RPS5P7	ribosome protein encording gene
RPS6	ribosome protein encording gene
RPS6KA1	ribosome protein encording gene
RPS6KA2	ribosome protein encording gene
RPS6KA2-AS1	ribosome protein encording gene
RPS6KA2-IT1	ribosome protein encording gene
RPS6KA3	ribosome protein encording gene
RPS6KA4	ribosome protein encording gene
RPS6KA5	ribosome protein encording gene
RPS6KA6	ribosome protein encording gene
RPS6KB1	ribosome protein encording gene
RPS6KB2	ribosome protein encording gene
RPS6KB2-AS1	ribosome protein encording gene
RPS6KC1	ribosome protein encording gene
RPS6KL1	ribosome protein encording gene
RPS6P12	ribosome protein encording gene
RPS6P14	ribosome protein encording gene
RPS6P15	ribosome protein encording gene
RPS6P16	ribosome protein encording gene
RPS6P2	ribosome protein encording gene
RPS6P20	ribosome protein encording gene
RPS6P21	ribosome protein encording gene
RPS6P22	ribosome protein encording gene
RPS6P23	ribosome protein encording gene
RPS6P25	ribosome protein encording gene
RPS6P4	ribosome protein encording gene
RPS6P7	ribosome protein encording gene
RPS6P8	ribosome protein encording gene
RPS7	ribosome protein encording gene
RPS7P1	ribosome protein encording gene
RPS7P10	ribosome protein encording gene
RPS7P11	ribosome protein encording gene
RPS7P12	ribosome protein encording gene
RPS7P13	ribosome protein encording gene
RPS7P14	ribosome protein encording gene
RPS7P15	ribosome protein encording gene
RPS7P2	ribosome protein encording gene
RPS7P3	ribosome protein encording gene
RPS7P4	ribosome protein encording gene
RPS7P5	ribosome protein encording gene
RPS7P6	ribosome protein encording gene
RPS7P7	ribosome protein encording gene
RPS7P8	ribosome protein encording gene
RPS7P9	ribosome protein encording gene
RPS8	ribosome protein encording gene
RPS8P10	ribosome protein encording gene
RPS8P3	ribosome protein encording gene
RPS8P4	ribosome protein encording gene
RPS8P6	ribosome protein encording gene
RPS9	ribosome protein encording gene
RPS9P1	ribosome protein encording gene
RPSA	ribosome protein encording gene
RPSAP1	ribosome protein encording gene
RPSAP10	ribosome protein encording gene
RPSAP11	ribosome protein encording gene
RPSAP12	ribosome protein encording gene
RPSAP13	ribosome protein encording gene
RPSAP14	ribosome protein encording gene
RPSAP15	ribosome protein encording gene
RPSAP16	ribosome protein encording gene
RPSAP17	ribosome protein encording gene
RPSAP18	ribosome protein encording gene
RPSAP19	ribosome protein encording gene
RPSAP2	ribosome protein encording gene
RPSAP20	ribosome protein encording gene
RPSAP21	ribosome protein encording gene
RPSAP22	ribosome protein encording gene
RPSAP23	ribosome protein encording gene
RPSAP24	ribosome protein encording gene
RPSAP25	ribosome protein encording gene
RPSAP26	ribosome protein encording gene
RPSAP27	ribosome protein encording gene
RPSAP28	ribosome protein encording gene
RPSAP29	ribosome protein encording gene
RPSAP3	ribosome protein encording gene
RPSAP31	ribosome protein encording gene
RPSAP32	ribosome protein encording gene
RPSAP33	ribosome protein encording gene
RPSAP34	ribosome protein encording gene
RPSAP35	ribosome protein encording gene
RPSAP36	ribosome protein encording gene
RPSAP37	ribosome protein encording gene
RPSAP38	ribosome protein encording gene
RPSAP39	ribosome protein encording gene
RPSAP4	ribosome protein encording gene
RPSAP40	ribosome protein encording gene
RPSAP41	ribosome protein encording gene
RPSAP42	ribosome protein encording gene
RPSAP43	ribosome protein encording gene
RPSAP44	ribosome protein encording gene
RPSAP45	ribosome protein encording gene
RPSAP46	ribosome protein encording gene
RPSAP47	ribosome protein encording gene
RPSAP48	ribosome protein encording gene
RPSAP49	ribosome protein encording gene
RPSAP5	ribosome protein encording gene
RPSAP50	ribosome protein encording gene
RPSAP51	ribosome protein encording gene
RPSAP52	ribosome protein encording gene
RPSAP53	ribosome protein encording gene
RPSAP54	ribosome protein encording gene
RPSAP55	ribosome protein encording gene
RPSAP57	ribosome protein encording gene
RPSAP58	ribosome protein encording gene
RPSAP59	ribosome protein encording gene
RPSAP6	ribosome protein encording gene
RPSAP60	ribosome protein encording gene
RPSAP61	ribosome protein encording gene
RPSAP62	ribosome protein encording gene
RPSAP63	ribosome protein encording gene
RPSAP64	ribosome protein encording gene
RPSAP65	ribosome protein encording gene
RPSAP66	ribosome protein encording gene
RPSAP67	ribosome protein encording gene
RPSAP68	ribosome protein encording gene
RPSAP69	ribosome protein encording gene
RPSAP7	ribosome protein encording gene
RPSAP70	ribosome protein encording gene
RPSAP71	ribosome protein encording gene
RPSAP72	ribosome protein encording gene
RPSAP73	ribosome protein encording gene
RPSAP74	ribosome protein encording gene
RPSAP75	ribosome protein encording gene
RPSAP76	ribosome protein encording gene
RPSAP8	ribosome protein encording gene
RPSAP9	ribosome protein encording gene
HBA1	hemoglobin encording gene
HBA2	hemoglobin encording gene
HBB	hemoglobin encording gene
HBD	hemoglobin encording gene
HBE1	hemoglobin encording gene
HBG1	hemoglobin encording gene
HBG2	hemoglobin encording gene
HBM	hemoglobin encording gene
HBQ1	hemoglobin encording gene
HBZ	dissociation induced gene
HBEGF	dissociation induced gene
HBS1L	dissociation induced gene
ATF3	dissociation induced gene
BTG2	dissociation induced gene
CEBPB	dissociation induced gene
CEBPB-AS1	dissociation induced gene
CEBPD	dissociation induced gene
CXCL1	dissociation induced gene
EGR1	dissociation induced gene
FOS	dissociation induced gene
FOSB	dissociation induced gene
FOSL1	dissociation induced gene
FOSL1P1	dissociation induced gene
FOSL2	dissociation induced gene
ID3	dissociation induced gene
IER2	dissociation induced gene
JUN	dissociation induced gene
JUNB	dissociation induced gene
JUND	dissociation induced gene
MT1A	dissociation induced gene
MT1B	dissociation induced gene
MT1E	dissociation induced gene
MT1F	dissociation induced gene
MT1G	dissociation induced gene
MT1H	dissociation induced gene
MT1L	dissociation induced gene
MT1M	dissociation induced gene
MT1X	dissociation induced gene
MT2A	dissociation induced gene
NFKBIA	dissociation induced gene
NR4A1	dissociation induced gene
PPP1R15A	dissociation induced gene
SOCS3	dissociation induced gene
UBC	dissociation induced gene
ZFP36	dissociation induced gene
